# Supplementary material for: Chromosome evolution screens recapitulate tissue-specific tumor aneuploidy patterns
Source: Nat Genet. 2024 Feb 22;56(5):900–12. doi: 10.1038/s41588-024-01665-2 (PMC11096114; doi:10.1038/s41588-024-01665-2)
Supplement: Supplementary file 5 — All statistical source data, unprocessed western blots, raw cell image data and G-banding karyotype images. Supporting all main figures (Figs. 1–6) and all Extended Data figures (Extended Data Figs. 1–10). [file 41588_2024_1665_MOESM5_ESM.xlsx]

## Sheet: Fig_1b
clone	chromosome	start	end	width	strand	state	copy.number	start.genome	end.genome	counts.CNV	avg.countspbin	ID	ID2	group	ploidy	class
aa	1	1000000	249200000	248200000	*	2-somy	2	1000000	249200000	40.209	40.6156	19	S08_bwag37.sorted.bam	1	2	diploid
aa	2	0	243000000	243000000	*	2-somy	2	249250621	492250621	40.209	40.5373	19	S08_bwag37.sorted.bam	1	2	diploid
aa	3	100000	197900000	197800000	*	2-somy	2	492549994	690349994	40.209	40.5913	19	S08_bwag37.sorted.bam	1	2	diploid
aa	4	500000	191100000	190600000	*	2-somy	2	690972424	881572424	40.209	40.2148	19	S08_bwag37.sorted.bam	1	2	diploid
aa	5	0	180700000	180700000	*	2-somy	2	881626700	1062326700	40.209	40.414	19	S08_bwag37.sorted.bam	1	2	diploid
aa	6	200000	170900000	170700000	*	2-somy	2	1062741960	1233441960	40.209	40.4448	19	S08_bwag37.sorted.bam	1	2	diploid
aa	7	0	159100000	159100000	*	2-somy	2	1233657027	1392757027	40.209	40.325	19	S08_bwag37.sorted.bam	1	2	diploid
aa	8	500000	146300000	145800000	*	3-somy	3	1393295690	1539095690	60.3135	60.3879	19	S08_bwag37.sorted.bam	1	2	diploid
aa	9	500000	141000000	140500000	*	2-somy	2	1539659712	1680159712	40.209	40.4316	19	S08_bwag37.sorted.bam	1	2	diploid
aa	10	100000	135400000	135300000	*	2-somy	2	1680473143	1815773143	40.209	40.3505	19	S08_bwag37.sorted.bam	1	2	diploid
aa	11	300000	134900000	134600000	*	2-somy	2	1816207890	1950807890	40.209	40.6865	19	S08_bwag37.sorted.bam	1	2	diploid
aa	12	100000	133800000	133700000	*	2-somy	2	1951014406	2084714406	40.209	40.5044	19	S08_bwag37.sorted.bam	1	2	diploid
aa	13	19500000	115100000	95600000	*	2-somy	2	2104266301	2199866301	40.209	40.3625	19	S08_bwag37.sorted.bam	1	2	diploid
aa	14	20500000	107300000	86800000	*	2-somy	2	2220436179	2307236179	40.209	40.6152	19	S08_bwag37.sorted.bam	1	2	diploid
aa	15	22400000	102400000	80000000	*	2-somy	2	2329685719	2409685719	40.209	40.4979	19	S08_bwag37.sorted.bam	1	2	diploid
aa	16	100000	90100000	90000000	*	2-somy	2	2409917111	2499917111	40.209	41.4518	19	S08_bwag37.sorted.bam	1	2	diploid
aa	17	0	81100000	81100000	*	2-somy	2	2500171864	2581271864	40.209	39.9635	19	S08_bwag37.sorted.bam	1	2	diploid
aa	18	100000	78000000	77900000	*	2-somy	2	2581467074	2659367074	40.209	41.0684	19	S08_bwag37.sorted.bam	1	2	diploid
aa	19	500000	59100000	58600000	*	2-somy	2	2659944322	2718544322	40.209	39.4559	19	S08_bwag37.sorted.bam	1	2	diploid
aa	20	100000	62900000	62800000	*	2-somy	2	2718673305	2781473305	40.209	41.2456	19	S08_bwag37.sorted.bam	1	2	diploid
aa	21	15500000	48100000	32600000	*	2-somy	2	2797098825	2829698825	40.209	42.1094	19	S08_bwag37.sorted.bam	1	2	diploid
aa	22	17100000	51200000	34100000	*	2-somy	2	2846828720	2880928720	40.209	41.2508	19	S08_bwag37.sorted.bam	1	2	diploid
aa	X	200000	155200000	155000000	*	2-somy	2	2881233286	3036233286	40.209	38.4428	19	S08_bwag37.sorted.bam	1	2	diploid
ab	1	1000000	249200000	248200000	*	2-somy	2	1000000	249200000	32.7639	32.9995	46	S11_bwag37.sorted.bam	1	2	diploid
ab	2	0	243000000	243000000	*	2-somy	2	249250621	492250621	32.7639	33.0752	46	S11_bwag37.sorted.bam	1	2	diploid
ab	3	100000	197800000	197700000	*	2-somy	2	492549994	690249994	32.7639	32.7849	46	S11_bwag37.sorted.bam	1	2	diploid
ab	4	500000	191100000	190600000	*	2-somy	2	690972424	881572424	32.7639	32.2501	46	S11_bwag37.sorted.bam	1	2	diploid
ab	5	0	180700000	180700000	*	2-somy	2	881626700	1062326700	32.7639	32.5239	46	S11_bwag37.sorted.bam	1	2	diploid
ab	6	200000	170900000	170700000	*	2-somy	2	1062741960	1233441960	32.7639	32.4984	46	S11_bwag37.sorted.bam	1	2	diploid
ab	7	100000	159100000	159000000	*	3-somy	3	1233757027	1392757027	49.1459	48.2385	46	S11_bwag37.sorted.bam	1	2	diploid
ab	8	500000	146300000	145800000	*	2-somy	2	1393295690	1539095690	32.7639	32.6184	46	S11_bwag37.sorted.bam	1	2	diploid
ab	9	500000	141000000	140500000	*	3-somy	3	1539659712	1680159712	49.1459	48.2562	46	S11_bwag37.sorted.bam	1	2	diploid
ab	10	100000	135400000	135300000	*	2-somy	2	1680473143	1815773143	32.7639	32.7017	46	S11_bwag37.sorted.bam	1	2	diploid
ab	11	200000	135000000	134800000	*	3-somy	3	1816107890	1950907890	49.1459	48.5278	46	S11_bwag37.sorted.bam	1	2	diploid
ab	12	100000	133800000	133700000	*	2-somy	2	1951014406	2084714406	32.7639	32.8002	46	S11_bwag37.sorted.bam	1	2	diploid
ab	13	19500000	115100000	95600000	*	2-somy	2	2104266301	2199866301	32.7639	32.6861	46	S11_bwag37.sorted.bam	1	2	diploid
ab	14	20500000	107300000	86800000	*	2-somy	2	2220436179	2307236179	32.7639	32.7814	46	S11_bwag37.sorted.bam	1	2	diploid
ab	15	22300000	102400000	80100000	*	2-somy	2	2329585719	2409685719	32.7639	32.539	46	S11_bwag37.sorted.bam	1	2	diploid
ab	16	100000	90200000	90100000	*	2-somy	2	2409917111	2500017111	32.7639	33.0831	46	S11_bwag37.sorted.bam	1	2	diploid
ab	17	0	81100000	81100000	*	2-somy	2	2500171864	2581271864	32.7639	32.3426	46	S11_bwag37.sorted.bam	1	2	diploid
ab	18	100000	78000000	77900000	*	2-somy	2	2581467074	2659367074	32.7639	32.8539	46	S11_bwag37.sorted.bam	1	2	diploid
ab	19	500000	59100000	58600000	*	2-somy	2	2659944322	2718544322	32.7639	31.5786	46	S11_bwag37.sorted.bam	1	2	diploid
ab	20	100000	62900000	62800000	*	2-somy	2	2718673305	2781473305	32.7639	33.6583	46	S11_bwag37.sorted.bam	1	2	diploid
ab	21	15500000	48100000	32600000	*	2-somy	2	2797098825	2829698825	32.7639	32.8746	46	S11_bwag37.sorted.bam	1	2	diploid
ab	22	17000000	51300000	34300000	*	2-somy	2	2846728720	2881028720	32.7639	32.6938	46	S11_bwag37.sorted.bam	1	2	diploid
ab	X	300000	155200000	154900000	*	2-somy	2	2881333286	3036233286	32.7639	31.9484	46	S11_bwag37.sorted.bam	1	2	diploid
ac	1	1000000	249200000	248200000	*	2-somy	2	1000000	249200000	56.7049	57.1076	20	S12_bwag37.sorted.bam	1	2	diploid
ac	2	0	243000000	243000000	*	2-somy	2	249250621	492250621	56.7049	56.6923	20	S12_bwag37.sorted.bam	1	2	diploid
ac	3	100000	197800000	197700000	*	2-somy	2	492549994	690249994	56.7049	56.4608	20	S12_bwag37.sorted.bam	1	2	diploid
ac	4	600000	191100000	190500000	*	2-somy	2	691072424	881572424	56.7049	57.8155	20	S12_bwag37.sorted.bam	1	2	diploid
ac	5	0	180700000	180700000	*	2-somy	2	881626700	1062326700	56.7049	56.4543	20	S12_bwag37.sorted.bam	1	2	diploid
ac	6	200000	170900000	170700000	*	2-somy	2	1062741960	1233441960	56.7049	56.6987	20	S12_bwag37.sorted.bam	1	2	diploid
ac	7	0	159100000	159100000	*	2-somy	2	1233657027	1392757027	56.7049	56.6376	20	S12_bwag37.sorted.bam	1	2	diploid
ac	8	500000	146300000	145800000	*	3-somy	3	1393295690	1539095690	85.0573	83.4129	20	S12_bwag37.sorted.bam	1	2	diploid
ac	9	500000	141000000	140500000	*	2-somy	2	1539659712	1680159712	56.7049	56.7429	20	S12_bwag37.sorted.bam	1	2	diploid
ac	10	100000	135400000	135300000	*	2-somy	2	1680473143	1815773143	56.7049	56.817	20	S12_bwag37.sorted.bam	1	2	diploid
ac	11	200000	135000000	134800000	*	2-somy	2	1816107890	1950907890	56.7049	57.2258	20	S12_bwag37.sorted.bam	1	2	diploid
ac	12	0	133800000	133800000	*	2-somy	2	1950914406	2084714406	56.7049	57.2528	20	S12_bwag37.sorted.bam	1	2	diploid
ac	13	19500000	115100000	95600000	*	2-somy	2	2104266301	2199866301	56.7049	56.1457	20	S12_bwag37.sorted.bam	1	2	diploid
ac	14	20500000	107300000	86800000	*	2-somy	2	2220436179	2307236179	56.7049	57.578	20	S12_bwag37.sorted.bam	1	2	diploid
ac	15	22300000	102400000	80100000	*	2-somy	2	2329585719	2409685719	56.7049	57.1537	20	S12_bwag37.sorted.bam	1	2	diploid
ac	16	100000	90200000	90100000	*	2-somy	2	2409917111	2500017111	56.7049	57.0956	20	S12_bwag37.sorted.bam	1	2	diploid
ac	17	0	81100000	81100000	*	2-somy	2	2500171864	2581271864	56.7049	57.1845	20	S12_bwag37.sorted.bam	1	2	diploid
ac	18	100000	78000000	77900000	*	2-somy	2	2581467074	2659367074	56.7049	57.5193	20	S12_bwag37.sorted.bam	1	2	diploid
ac	19	500000	59100000	58600000	*	2-somy	2	2659944322	2718544322	56.7049	55.1961	20	S12_bwag37.sorted.bam	1	2	diploid
ac	20	100000	62900000	62800000	*	2-somy	2	2718673305	2781473305	56.7049	59.7451	20	S12_bwag37.sorted.bam	1	2	diploid
ac	21	15500000	48100000	32600000	*	2-somy	2	2797098825	2829698825	56.7049	56.9228	20	S12_bwag37.sorted.bam	1	2	diploid
ac	22	17100000	51200000	34100000	*	2-somy	2	2846828720	2880928720	56.7049	57.6379	20	S12_bwag37.sorted.bam	1	2	diploid
ac	X	200000	155200000	155000000	*	2-somy	2	2881233286	3036233286	56.7049	54.626	20	S12_bwag37.sorted.bam	1	2	diploid
ad	1	1000000	249200000	248200000	*	2-somy	2	1000000	249200000	49.0671	50.8222	27	S15_bwag37.sorted.bam	1	2	diploid
ad	2	0	243000000	243000000	*	2-somy	2	249250621	492250621	49.0671	49.7454	27	S15_bwag37.sorted.bam	1	2	diploid
ad	3	100000	197800000	197700000	*	2-somy	2	492549994	690249994	49.0671	50.5391	27	S15_bwag37.sorted.bam	1	2	diploid
ad	4	500000	191100000	190600000	*	2-somy	2	690972424	881572424	49.0671	50.3151	27	S15_bwag37.sorted.bam	1	2	diploid
ad	5	0	180700000	180700000	*	2-somy	2	881626700	1062326700	49.0671	50.0452	27	S15_bwag37.sorted.bam	1	2	diploid
ad	6	200000	170900000	170700000	*	2-somy	2	1062741960	1233441960	49.0671	50.6741	27	S15_bwag37.sorted.bam	1	2	diploid
ad	7	0	159100000	159100000	*	1-somy	1	1233657027	1392757027	24.5336	24.9402	27	S15_bwag37.sorted.bam	1	2	diploid
ad	8	500000	146300000	145800000	*	2-somy	2	1393295690	1539095690	49.0671	49.707	27	S15_bwag37.sorted.bam	1	2	diploid
ad	9	500000	141000000	140500000	*	2-somy	2	1539659712	1680159712	49.0671	50.035	27	S15_bwag37.sorted.bam	1	2	diploid
ad	10	0	135500000	135500000	*	2-somy	2	1680373143	1815873143	49.0671	49.7897	27	S15_bwag37.sorted.bam	1	2	diploid
ad	11	200000	135000000	134800000	*	2-somy	2	1816107890	1950907890	49.0671	50.3525	27	S15_bwag37.sorted.bam	1	2	diploid
ad	12	0	133800000	133800000	*	2-somy	2	1950914406	2084714406	49.0671	50.5264	27	S15_bwag37.sorted.bam	1	2	diploid
ad	13	19500000	115100000	95600000	*	2-somy	2	2104266301	2199866301	49.0671	50.2415	27	S15_bwag37.sorted.bam	1	2	diploid
ad	14	20600000	107300000	86700000	*	2-somy	2	2220536179	2307236179	49.0671	50.2005	27	S15_bwag37.sorted.bam	1	2	diploid
ad	15	22100000	102400000	80300000	*	2-somy	2	2329385719	2409685719	49.0671	49.8457	27	S15_bwag37.sorted.bam	1	2	diploid
ad	16	100000	90100000	90000000	*	2-somy	2	2409917111	2499917111	49.0671	49.6263	27	S15_bwag37.sorted.bam	1	2	diploid
ad	17	0	81100000	81100000	*	2-somy	2	2500171864	2581271864	49.0671	49.6921	27	S15_bwag37.sorted.bam	1	2	diploid
ad	18	100000	78000000	77900000	*	2-somy	2	2581467074	2659367074	49.0671	49.963	27	S15_bwag37.sorted.bam	1	2	diploid
ad	19	500000	59100000	58600000	*	2-somy	2	2659944322	2718544322	49.0671	47.0962	27	S15_bwag37.sorted.bam	1	2	diploid
ad	20	200000	62900000	62700000	*	3-somy	3	2718773305	2781473305	73.6007	74.8192	27	S15_bwag37.sorted.bam	1	2	diploid
ad	21	15500000	48100000	32600000	*	2-somy	2	2797098825	2829698825	49.0671	49.7781	27	S15_bwag37.sorted.bam	1	2	diploid
ad	22	17000000	51200000	34200000	*	2-somy	2	2846728720	2880928720	49.0671	49.2252	27	S15_bwag37.sorted.bam	1	2	diploid
ad	X	0	155200000	155200000	*	2-somy	2	2881033286	3036233286	49.0671	46.9134	27	S15_bwag37.sorted.bam	1	2	diploid
ae	1	1000000	249200000	248200000	*	2-somy	2	1000000	249200000	28.169	28.4414	25	S34_bwag37.sorted.bam	1	2	diploid
ae	2	0	243000000	243000000	*	2-somy	2	249250621	492250621	28.169	28.5048	25	S34_bwag37.sorted.bam	1	2	diploid
ae	3	0	197800000	197800000	*	2-somy	2	492449994	690249994	28.169	28.5095	25	S34_bwag37.sorted.bam	1	2	diploid
ae	4	500000	190500000	190000000	*	2-somy	2	690972424	880972424	28.169	28.2994	25	S34_bwag37.sorted.bam	1	2	diploid
ae	5	0	180700000	180700000	*	2-somy	2	881626700	1062326700	28.169	28.3495	25	S34_bwag37.sorted.bam	1	2	diploid
ae	6	200000	171000000	170800000	*	2-somy	2	1062741960	1233541960	28.169	28.4831	25	S34_bwag37.sorted.bam	1	2	diploid
ae	7	100000	159100000	159000000	*	2-somy	2	1233757027	1392757027	28.169	28.0296	25	S34_bwag37.sorted.bam	1	2	diploid
ae	8	500000	146300000	145800000	*	2-somy	2	1393295690	1539095690	28.169	28.4955	25	S34_bwag37.sorted.bam	1	2	diploid
ae	9	500000	141000000	140500000	*	2-somy	2	1539659712	1680159712	28.169	28.1607	25	S34_bwag37.sorted.bam	1	2	diploid
ae	10	0	39200000	39200000	*	1-somy	1	1680373143	1719573143	14.0845	14.144	25	S34_bwag37.sorted.bam	1	2	diploid
ae	10	42600000	135500000	92900000	*	2-somy	2	1722973143	1815873143	28.169	28.6305	25	S34_bwag37.sorted.bam	1	2	diploid
ae	11	200000	135000000	134800000	*	2-somy	2	1816107890	1950907890	28.169	28.2397	25	S34_bwag37.sorted.bam	1	2	diploid
ae	12	0	133800000	133800000	*	2-somy	2	1950914406	2084714406	28.169	28.3573	25	S34_bwag37.sorted.bam	1	2	diploid
ae	13	19500000	115100000	95600000	*	2-somy	2	2104266301	2199866301	28.169	28.5216	25	S34_bwag37.sorted.bam	1	2	diploid
ae	14	20500000	107300000	86800000	*	2-somy	2	2220436179	2307236179	28.169	28.5206	25	S34_bwag37.sorted.bam	1	2	diploid
ae	15	22300000	102400000	80100000	*	3-somy	3	2329585719	2409685719	42.2536	42.6961	25	S34_bwag37.sorted.bam	1	2	diploid
ae	16	100000	90200000	90100000	*	2-somy	2	2409917111	2500017111	28.169	28.2496	25	S34_bwag37.sorted.bam	1	2	diploid
ae	17	0	81100000	81100000	*	2-somy	2	2500171864	2581271864	28.169	27.8795	25	S34_bwag37.sorted.bam	1	2	diploid
ae	18	100000	78000000	77900000	*	2-somy	2	2581467074	2659367074	28.169	28.5858	25	S34_bwag37.sorted.bam	1	2	diploid
ae	19	500000	59100000	58600000	*	2-somy	2	2659944322	2718544322	28.169	27.2231	25	S34_bwag37.sorted.bam	1	2	diploid
ae	20	200000	62900000	62700000	*	3-somy	3	2718773305	2781473305	42.2536	42.7847	25	S34_bwag37.sorted.bam	1	2	diploid
ae	21	15500000	48100000	32600000	*	2-somy	2	2797098825	2829698825	28.169	28.3924	25	S34_bwag37.sorted.bam	1	2	diploid
ae	22	17300000	51300000	34000000	*	2-somy	2	2847028720	2881028720	28.169	28.24	25	S34_bwag37.sorted.bam	1	2	diploid
ae	X	200000	155200000	155000000	*	2-somy	2	2881233286	3036233286	28.169	27.4791	25	S34_bwag37.sorted.bam	1	2	diploid
af	1	1000000	249200000	248200000	*	2-somy	2	1000000	249200000	40.7796	40.498	41	S20_bwag37.sorted.bam	1	2	diploid
af	2	0	243100000	243100000	*	2-somy	2	249250621	492350621	40.7796	40.7789	41	S20_bwag37.sorted.bam	1	2	diploid
af	3	100000	197800000	197700000	*	2-somy	2	492549994	690249994	40.7796	40.4222	41	S20_bwag37.sorted.bam	1	2	diploid
af	4	500000	191100000	190600000	*	2-somy	2	690972424	881572424	40.7796	40.4254	41	S20_bwag37.sorted.bam	1	2	diploid
af	5	100000	180700000	180600000	*	2-somy	2	881726700	1062326700	40.7796	42.2293	41	S20_bwag37.sorted.bam	1	2	diploid
af	6	200000	170900000	170700000	*	2-somy	2	1062741960	1233441960	40.7796	40.4853	41	S20_bwag37.sorted.bam	1	2	diploid
af	7	100000	159100000	159000000	*	2-somy	2	1233757027	1392757027	40.7796	40.2136	41	S20_bwag37.sorted.bam	1	2	diploid
af	8	500000	146300000	145800000	*	2-somy	2	1393295690	1539095690	40.7796	41.4145	41	S20_bwag37.sorted.bam	1	2	diploid
af	9	500000	141000000	140500000	*	2-somy	2	1539659712	1680159712	40.7796	40.121	41	S20_bwag37.sorted.bam	1	2	diploid
af	10	100000	135400000	135300000	*	2-somy	2	1680473143	1815773143	40.7796	40.592	41	S20_bwag37.sorted.bam	1	2	diploid
af	11	200000	135000000	134800000	*	2-somy	2	1816107890	1950907890	40.7796	40.396	41	S20_bwag37.sorted.bam	1	2	diploid
af	12	100000	133800000	133700000	*	2-somy	2	1951014406	2084714406	40.7796	40.8474	41	S20_bwag37.sorted.bam	1	2	diploid
af	13	19600000	115100000	95500000	*	2-somy	2	2104366301	2199866301	40.7796	40.6293	41	S20_bwag37.sorted.bam	1	2	diploid
af	14	20500000	107300000	86800000	*	2-somy	2	2220436179	2307236179	40.7796	40.2934	41	S20_bwag37.sorted.bam	1	2	diploid
af	15	22300000	102400000	80100000	*	2-somy	2	2329585719	2409685719	40.7796	40.4398	41	S20_bwag37.sorted.bam	1	2	diploid
af	16	100000	90100000	90000000	*	2-somy	2	2409917111	2499917111	40.7796	40.4623	41	S20_bwag37.sorted.bam	1	2	diploid
af	17	0	81100000	81100000	*	3-somy	3	2500171864	2581271864	61.1694	56.0724	41	S20_bwag37.sorted.bam	1	2	diploid
af	18	200000	78000000	77800000	*	2-somy	2	2581567074	2659367074	40.7796	40.9746	41	S20_bwag37.sorted.bam	1	2	diploid
af	19	500000	59100000	58600000	*	2-somy	2	2659944322	2718544322	40.7796	39.6231	41	S20_bwag37.sorted.bam	1	2	diploid
af	20	100000	63000000	62900000	*	2-somy	2	2718673305	2781573305	40.7796	41.7093	41	S20_bwag37.sorted.bam	1	2	diploid
af	21	15500000	48100000	32600000	*	2-somy	2	2797098825	2829698825	40.7796	40.9199	41	S20_bwag37.sorted.bam	1	2	diploid
af	22	17000000	51200000	34200000	*	2-somy	2	2846728720	2880928720	40.7796	39.8871	41	S20_bwag37.sorted.bam	1	2	diploid
af	X	100000	155200000	155100000	*	2-somy	2	2881133286	3036233286	40.7796	39.3078	41	S20_bwag37.sorted.bam	1	2	diploid
ag	1	1000000	249200000	248200000	*	2-somy	2	1000000	249200000	31.1903	31.5249	17	S19_bwag37.sorted.bam	1	2	diploid
ag	2	0	243000000	243000000	*	3-somy	3	249250621	492250621	46.7854	46.6755	17	S19_bwag37.sorted.bam	1	2	diploid
ag	3	100000	197800000	197700000	*	2-somy	2	492549994	690249994	31.1903	31.5505	17	S19_bwag37.sorted.bam	1	2	diploid
ag	4	500000	190500000	190000000	*	2-somy	2	690972424	880972424	31.1903	31.0056	17	S19_bwag37.sorted.bam	1	2	diploid
ag	5	0	180700000	180700000	*	2-somy	2	881626700	1062326700	31.1903	30.8623	17	S19_bwag37.sorted.bam	1	2	diploid
ag	6	200000	170900000	170700000	*	2-somy	2	1062741960	1233441960	31.1903	31.145	17	S19_bwag37.sorted.bam	1	2	diploid
ag	7	100000	159100000	159000000	*	2-somy	2	1233757027	1392757027	31.1903	31.0036	17	S19_bwag37.sorted.bam	1	2	diploid
ag	8	500000	146300000	145800000	*	2-somy	2	1393295690	1539095690	31.1903	31.4205	17	S19_bwag37.sorted.bam	1	2	diploid
ag	9	500000	141000000	140500000	*	2-somy	2	1539659712	1680159712	31.1903	31.5025	17	S19_bwag37.sorted.bam	1	2	diploid
ag	10	100000	135400000	135300000	*	2-somy	2	1680473143	1815773143	31.1903	31.2686	17	S19_bwag37.sorted.bam	1	2	diploid
ag	11	200000	135000000	134800000	*	2-somy	2	1816107890	1950907890	31.1903	31.4404	17	S19_bwag37.sorted.bam	1	2	diploid
ag	12	200000	133800000	133600000	*	2-somy	2	1951114406	2084714406	31.1903	31.1673	17	S19_bwag37.sorted.bam	1	2	diploid
ag	13	19500000	115100000	95600000	*	2-somy	2	2104266301	2199866301	31.1903	31.5744	17	S19_bwag37.sorted.bam	1	2	diploid
ag	14	20500000	107300000	86800000	*	2-somy	2	2220436179	2307236179	31.1903	31.3369	17	S19_bwag37.sorted.bam	1	2	diploid
ag	15	22300000	102400000	80100000	*	2-somy	2	2329585719	2409685719	31.1903	31.0696	17	S19_bwag37.sorted.bam	1	2	diploid
ag	16	0	90100000	90100000	*	2-somy	2	2409817111	2499917111	31.1903	31.5976	17	S19_bwag37.sorted.bam	1	2	diploid
ag	17	0	81100000	81100000	*	2-somy	2	2500171864	2581271864	31.1903	31.3853	17	S19_bwag37.sorted.bam	1	2	diploid
ag	18	0	78000000	78000000	*	2-somy	2	2581367074	2659367074	31.1903	31.2599	17	S19_bwag37.sorted.bam	1	2	diploid
ag	19	500000	59100000	58600000	*	2-somy	2	2659944322	2718544322	31.1903	30.5767	17	S19_bwag37.sorted.bam	1	2	diploid
ag	20	100000	63000000	62900000	*	2-somy	2	2718673305	2781573305	31.1903	31.9329	17	S19_bwag37.sorted.bam	1	2	diploid
ag	21	15500000	48000000	32500000	*	2-somy	2	2797098825	2829598825	31.1903	31.6141	17	S19_bwag37.sorted.bam	1	2	diploid
ag	22	17000000	51200000	34200000	*	2-somy	2	2846728720	2880928720	31.1903	31.711	17	S19_bwag37.sorted.bam	1	2	diploid
ag	X	200000	155200000	155000000	*	2-somy	2	2881233286	3036233286	31.1903	30.1114	17	S19_bwag37.sorted.bam	1	2	diploid
ah	1	1000000	249200000	248200000	*	2-somy	2	1000000	249200000	45.5769	46.7706	42	S23_bwag37.sorted.bam	1	2	diploid
ah	2	0	243000000	243000000	*	2-somy	2	249250621	492250621	45.5769	46.5463	42	S23_bwag37.sorted.bam	1	2	diploid
ah	3	100000	197800000	197700000	*	2-somy	2	492549994	690249994	45.5769	46.4587	42	S23_bwag37.sorted.bam	1	2	diploid
ah	4	500000	191100000	190600000	*	2-somy	2	690972424	881572424	45.5769	46.0977	42	S23_bwag37.sorted.bam	1	2	diploid
ah	5	0	180700000	180700000	*	2-somy	2	881626700	1062326700	45.5769	46.5411	42	S23_bwag37.sorted.bam	1	2	diploid
ah	6	200000	170900000	170700000	*	2-somy	2	1062741960	1233441960	45.5769	46.5464	42	S23_bwag37.sorted.bam	1	2	diploid
ah	7	0	159100000	159100000	*	2-somy	2	1233657027	1392757027	45.5769	46.4295	42	S23_bwag37.sorted.bam	1	2	diploid
ah	8	500000	146200000	145700000	*	2-somy	2	1393295690	1538995690	45.5769	46.8552	42	S23_bwag37.sorted.bam	1	2	diploid
ah	9	500000	141000000	140500000	*	2-somy	2	1539659712	1680159712	45.5769	46.3851	42	S23_bwag37.sorted.bam	1	2	diploid
ah	10	100000	39000000	38900000	*	1-somy	1	1680473143	1719373143	22.7885	23.3958	42	S23_bwag37.sorted.bam	1	2	diploid
ah	10	39000000	135500000	96500000	*	2-somy	2	1719373143	1815873143	45.5769	46.9872	42	S23_bwag37.sorted.bam	1	2	diploid
ah	11	200000	135000000	134800000	*	2-somy	2	1816107890	1950907890	45.5769	46.7424	42	S23_bwag37.sorted.bam	1	2	diploid
ah	12	200000	133800000	133600000	*	2-somy	2	1951114406	2084714406	45.5769	46.756	42	S23_bwag37.sorted.bam	1	2	diploid
ah	13	19500000	115100000	95600000	*	2-somy	2	2104266301	2199866301	45.5769	46.8871	42	S23_bwag37.sorted.bam	1	2	diploid
ah	14	20600000	107200000	86600000	*	2-somy	2	2220536179	2307136179	45.5769	47.2967	42	S23_bwag37.sorted.bam	1	2	diploid
ah	15	22100000	102400000	80300000	*	2-somy	2	2329385719	2409685719	45.5769	46.8681	42	S23_bwag37.sorted.bam	1	2	diploid
ah	16	100000	90100000	90000000	*	2-somy	2	2409917111	2499917111	45.5769	47.3906	42	S23_bwag37.sorted.bam	1	2	diploid
ah	17	0	81100000	81100000	*	2-somy	2	2500171864	2581271864	45.5769	46.2095	42	S23_bwag37.sorted.bam	1	2	diploid
ah	18	0	78000000	78000000	*	2-somy	2	2581367074	2659367074	45.5769	47.2713	42	S23_bwag37.sorted.bam	1	2	diploid
ah	19	500000	59100000	58600000	*	2-somy	2	2659944322	2718544322	45.5769	44.6058	42	S23_bwag37.sorted.bam	1	2	diploid
ah	20	100000	62900000	62800000	*	2-somy	2	2718673305	2781473305	45.5769	47.3398	42	S23_bwag37.sorted.bam	1	2	diploid
ah	21	15500000	48100000	32600000	*	1-somy	1	2797098825	2829698825	22.7885	23.6808	42	S23_bwag37.sorted.bam	1	2	diploid
ah	22	17000000	51200000	34200000	*	2-somy	2	2846728720	2880928720	45.5769	46.9505	42	S23_bwag37.sorted.bam	1	2	diploid
ah	X	0	155200000	155200000	*	2-somy	2	2881033286	3036233286	45.5769	45.2163	42	S23_bwag37.sorted.bam	1	2	diploid
ai	1	1000000	249200000	248200000	*	2-somy	2	1000000	249200000	39.0589	39.2945	48	S22_bwag37.sorted.bam	1	2	diploid
ai	2	0	243000000	243000000	*	2-somy	2	249250621	492250621	39.0589	39.0563	48	S22_bwag37.sorted.bam	1	2	diploid
ai	3	200000	197800000	197600000	*	2-somy	2	492649994	690249994	39.0589	39.0635	48	S22_bwag37.sorted.bam	1	2	diploid
ai	4	500000	191100000	190600000	*	2-somy	2	690972424	881572424	39.0589	38.7511	48	S22_bwag37.sorted.bam	1	2	diploid
ai	5	0	54900000	54900000	*	2-somy	2	881626700	936526700	39.0589	39.6055	48	S22_bwag37.sorted.bam	1	2	diploid
ai	5	54900000	180700000	125800000	*	3-somy	3	936526700	1062326700	58.5883	53.9355	48	S22_bwag37.sorted.bam	1	2	diploid
ai	6	200000	170900000	170700000	*	2-somy	2	1062741960	1233441960	39.0589	39.3398	48	S22_bwag37.sorted.bam	1	2	diploid
ai	7	0	159100000	159100000	*	2-somy	2	1233657027	1392757027	39.0589	39.132	48	S22_bwag37.sorted.bam	1	2	diploid
ai	8	500000	146300000	145800000	*	2-somy	2	1393295690	1539095690	39.0589	39.4846	48	S22_bwag37.sorted.bam	1	2	diploid
ai	9	500000	141000000	140500000	*	2-somy	2	1539659712	1680159712	39.0589	39.2148	48	S22_bwag37.sorted.bam	1	2	diploid
ai	10	100000	135400000	135300000	*	2-somy	2	1680473143	1815773143	39.0589	39.2869	48	S22_bwag37.sorted.bam	1	2	diploid
ai	11	200000	134900000	134700000	*	3-somy	3	1816107890	1950807890	58.5883	54.4864	48	S22_bwag37.sorted.bam	1	2	diploid
ai	12	0	133800000	133800000	*	2-somy	2	1950914406	2084714406	39.0589	39.0952	48	S22_bwag37.sorted.bam	1	2	diploid
ai	13	19500000	115100000	95600000	*	2-somy	2	2104266301	2199866301	39.0589	39.5383	48	S22_bwag37.sorted.bam	1	2	diploid
ai	14	20500000	107300000	86800000	*	2-somy	2	2220436179	2307236179	39.0589	39.2212	48	S22_bwag37.sorted.bam	1	2	diploid
ai	15	22100000	102400000	80300000	*	2-somy	2	2329385719	2409685719	39.0589	39.3529	48	S22_bwag37.sorted.bam	1	2	diploid
ai	16	0	90200000	90200000	*	2-somy	2	2409817111	2500017111	39.0589	40.2142	48	S22_bwag37.sorted.bam	1	2	diploid
ai	17	0	81100000	81100000	*	2-somy	2	2500171864	2581271864	39.0589	39.386	48	S22_bwag37.sorted.bam	1	2	diploid
ai	18	100000	78000000	77900000	*	2-somy	2	2581467074	2659367074	39.0589	39.3608	48	S22_bwag37.sorted.bam	1	2	diploid
ai	19	500000	59100000	58600000	*	2-somy	2	2659944322	2718544322	39.0589	37.9327	48	S22_bwag37.sorted.bam	1	2	diploid
ai	20	100000	62900000	62800000	*	2-somy	2	2718673305	2781473305	39.0589	44.2283	48	S22_bwag37.sorted.bam	1	2	diploid
ai	21	15500000	48100000	32600000	*	2-somy	2	2797098825	2829698825	39.0589	39.8864	48	S22_bwag37.sorted.bam	1	2	diploid
ai	22	17200000	51300000	34100000	*	2-somy	2	2846928720	2881028720	39.0589	40.3967	48	S22_bwag37.sorted.bam	1	2	diploid
ai	X	200000	155200000	155000000	*	2-somy	2	2881233286	3036233286	39.0589	38.2226	48	S22_bwag37.sorted.bam	1	2	diploid
aj	1	1000000	249200000	248200000	*	2-somy	2	1000000	249200000	39.0641	39.3773	14	S65_bwag37.sorted.bam	1	2	diploid
aj	2	0	243000000	243000000	*	2-somy	2	249250621	492250621	39.0641	39.0418	14	S65_bwag37.sorted.bam	1	2	diploid
aj	3	100000	197800000	197700000	*	2-somy	2	492549994	690249994	39.0641	38.8349	14	S65_bwag37.sorted.bam	1	2	diploid
aj	4	500000	191100000	190600000	*	2-somy	2	690972424	881572424	39.0641	38.6723	14	S65_bwag37.sorted.bam	1	2	diploid
aj	5	100000	180700000	180600000	*	2-somy	2	881726700	1062326700	39.0641	38.7961	14	S65_bwag37.sorted.bam	1	2	diploid
aj	6	200000	170900000	170700000	*	2-somy	2	1062741960	1233441960	39.0641	38.5612	14	S65_bwag37.sorted.bam	1	2	diploid
aj	7	100000	159000000	158900000	*	3-somy	3	1233757027	1392657027	58.5962	57.945	14	S65_bwag37.sorted.bam	1	2	diploid
aj	8	500000	146300000	145800000	*	2-somy	2	1393295690	1539095690	39.0641	39.3047	14	S65_bwag37.sorted.bam	1	2	diploid
aj	9	500000	141000000	140500000	*	2-somy	2	1539659712	1680159712	39.0641	38.7406	14	S65_bwag37.sorted.bam	1	2	diploid
aj	10	100000	135400000	135300000	*	2-somy	2	1680473143	1815773143	39.0641	39.1952	14	S65_bwag37.sorted.bam	1	2	diploid
aj	11	200000	135000000	134800000	*	2-somy	2	1816107890	1950907890	39.0641	39.36	14	S65_bwag37.sorted.bam	1	2	diploid
aj	12	100000	133800000	133700000	*	3-somy	3	1951014406	2084714406	58.5962	58.5194	14	S65_bwag37.sorted.bam	1	2	diploid
aj	13	19600000	115100000	95500000	*	2-somy	2	2104366301	2199866301	39.0641	38.9673	14	S65_bwag37.sorted.bam	1	2	diploid
aj	14	20500000	107300000	86800000	*	2-somy	2	2220436179	2307236179	39.0641	38.6357	14	S65_bwag37.sorted.bam	1	2	diploid
aj	15	22000000	102400000	80400000	*	2-somy	2	2329285719	2409685719	39.0641	38.4183	14	S65_bwag37.sorted.bam	1	2	diploid
aj	16	0	90100000	90100000	*	2-somy	2	2409817111	2499917111	39.0641	39.3125	14	S65_bwag37.sorted.bam	1	2	diploid
aj	17	0	81100000	81100000	*	2-somy	2	2500171864	2581271864	39.0641	38.446	14	S65_bwag37.sorted.bam	1	2	diploid
aj	18	100000	78000000	77900000	*	2-somy	2	2581467074	2659367074	39.0641	39.6461	14	S65_bwag37.sorted.bam	1	2	diploid
aj	19	500000	59100000	58600000	*	2-somy	2	2659944322	2718544322	39.0641	38.0097	14	S65_bwag37.sorted.bam	1	2	diploid
aj	20	100000	62900000	62800000	*	2-somy	2	2718673305	2781473305	39.0641	39.5512	14	S65_bwag37.sorted.bam	1	2	diploid
aj	21	15500000	48100000	32600000	*	2-somy	2	2797098825	2829698825	39.0641	38.8864	14	S65_bwag37.sorted.bam	1	2	diploid
aj	22	17000000	51200000	34200000	*	2-somy	2	2846728720	2880928720	39.0641	38.9256	14	S65_bwag37.sorted.bam	1	2	diploid
aj	X	0	155200000	155200000	*	2-somy	2	2881033286	3036233286	39.0641	37.7446	14	S65_bwag37.sorted.bam	1	2	diploid
ak	1	1000000	249200000	248200000	*	2-somy	2	1000000	249200000	34.0844	34.4582	40	S66_bwag37.sorted.bam	1	2	diploid
ak	2	0	243000000	243000000	*	2-somy	2	249250621	492250621	34.0844	34.0707	40	S66_bwag37.sorted.bam	1	2	diploid
ak	3	100000	197800000	197700000	*	2-somy	2	492549994	690249994	34.0844	34.1881	40	S66_bwag37.sorted.bam	1	2	diploid
ak	4	500000	191100000	190600000	*	2-somy	2	690972424	881572424	34.0844	33.4535	40	S66_bwag37.sorted.bam	1	2	diploid
ak	5	0	180700000	180700000	*	2-somy	2	881626700	1062326700	34.0844	34.0335	40	S66_bwag37.sorted.bam	1	2	diploid
ak	6	200000	170900000	170700000	*	2-somy	2	1062741960	1233441960	34.0844	33.9221	40	S66_bwag37.sorted.bam	1	2	diploid
ak	7	100000	159100000	159000000	*	2-somy	2	1233757027	1392757027	34.0844	33.8192	40	S66_bwag37.sorted.bam	1	2	diploid
ak	8	500000	146300000	145800000	*	2-somy	2	1393295690	1539095690	34.0844	34.4522	40	S66_bwag37.sorted.bam	1	2	diploid
ak	9	500000	141000000	140500000	*	2-somy	2	1539659712	1680159712	34.0844	34.1152	40	S66_bwag37.sorted.bam	1	2	diploid
ak	10	100000	135400000	135300000	*	2-somy	2	1680473143	1815773143	34.0844	34.5872	40	S66_bwag37.sorted.bam	1	2	diploid
ak	11	200000	135000000	134800000	*	2-somy	2	1816107890	1950907890	34.0844	34.3116	40	S66_bwag37.sorted.bam	1	2	diploid
ak	12	100000	133800000	133700000	*	2-somy	2	1951014406	2084714406	34.0844	34.1628	40	S66_bwag37.sorted.bam	1	2	diploid
ak	13	19500000	115100000	95600000	*	2-somy	2	2104266301	2199866301	34.0844	34.3225	40	S66_bwag37.sorted.bam	1	2	diploid
ak	14	20500000	107300000	86800000	*	2-somy	2	2220436179	2307236179	34.0844	34.7797	40	S66_bwag37.sorted.bam	1	2	diploid
ak	15	22000000	102400000	80400000	*	2-somy	2	2329285719	2409685719	34.0844	34.1822	40	S66_bwag37.sorted.bam	1	2	diploid
ak	16	0	90200000	90200000	*	2-somy	2	2409817111	2500017111	34.0844	35.1332	40	S66_bwag37.sorted.bam	1	2	diploid
ak	17	0	81100000	81100000	*	2-somy	2	2500171864	2581271864	34.0844	34.1145	40	S66_bwag37.sorted.bam	1	2	diploid
ak	18	100000	78000000	77900000	*	3-somy	3	2581467074	2659367074	51.1266	51.6416	40	S66_bwag37.sorted.bam	1	2	diploid
ak	19	500000	59100000	58600000	*	2-somy	2	2659944322	2718544322	34.0844	33.3926	40	S66_bwag37.sorted.bam	1	2	diploid
ak	20	100000	63000000	62900000	*	2-somy	2	2718673305	2781573305	34.0844	34.7718	40	S66_bwag37.sorted.bam	1	2	diploid
ak	21	15500000	48100000	32600000	*	2-somy	2	2797098825	2829698825	34.0844	34.9094	40	S66_bwag37.sorted.bam	1	2	diploid
ak	22	17000000	51300000	34300000	*	2-somy	2	2846728720	2881028720	34.0844	34.6181	40	S66_bwag37.sorted.bam	1	2	diploid
ak	X	200000	155200000	155000000	*	2-somy	2	2881233286	3036233286	34.0844	33.1125	40	S66_bwag37.sorted.bam	1	2	diploid
al	1	1000000	249200000	248200000	*	3-somy	3	1000000	249200000	52.8687	51.8065	1	S71_bwag37.sorted.bam	1	2	diploid
al	2	0	243000000	243000000	*	3-somy	3	249250621	492250621	52.8687	45.1643	1	S71_bwag37.sorted.bam	1	2	diploid
al	3	100000	197800000	197700000	*	2-somy	2	492549994	690249994	35.2458	36.3675	1	S71_bwag37.sorted.bam	1	2	diploid
al	4	500000	190500000	190000000	*	2-somy	2	690972424	880972424	35.2458	35.7215	1	S71_bwag37.sorted.bam	1	2	diploid
al	5	0	180700000	180700000	*	3-somy	3	881626700	1062326700	52.8687	53.5396	1	S71_bwag37.sorted.bam	1	2	diploid
al	6	200000	170900000	170700000	*	2-somy	2	1062741960	1233441960	35.2458	35.6915	1	S71_bwag37.sorted.bam	1	2	diploid
al	7	100000	159100000	159000000	*	2-somy	2	1233757027	1392757027	35.2458	36.0108	1	S71_bwag37.sorted.bam	1	2	diploid
al	8	500000	146300000	145800000	*	2-somy	2	1393295690	1539095690	35.2458	36.2262	1	S71_bwag37.sorted.bam	1	2	diploid
al	9	500000	141000000	140500000	*	2-somy	2	1539659712	1680159712	35.2458	36.1423	1	S71_bwag37.sorted.bam	1	2	diploid
al	10	0	135400000	135400000	*	4-somy	4	1680373143	1815773143	70.4916	72.2003	1	S71_bwag37.sorted.bam	1	2	diploid
al	11	200000	134900000	134700000	*	2-somy	2	1816107890	1950807890	35.2458	36.191	1	S71_bwag37.sorted.bam	1	2	diploid
al	12	0	133800000	133800000	*	4-somy	4	1950914406	2084714406	70.4916	70.8127	1	S71_bwag37.sorted.bam	1	2	diploid
al	13	19500000	115100000	95600000	*	2-somy	2	2104266301	2199866301	35.2458	36.0291	1	S71_bwag37.sorted.bam	1	2	diploid
al	14	20500000	107300000	86800000	*	2-somy	2	2220436179	2307236179	35.2458	35.8587	1	S71_bwag37.sorted.bam	1	2	diploid
al	15	22300000	102400000	80100000	*	2-somy	2	2329585719	2409685719	35.2458	35.5839	1	S71_bwag37.sorted.bam	1	2	diploid
al	16	0	90200000	90200000	*	2-somy	2	2409817111	2500017111	35.2458	36.6393	1	S71_bwag37.sorted.bam	1	2	diploid
al	17	0	81100000	81100000	*	2-somy	2	2500171864	2581271864	35.2458	35.7482	1	S71_bwag37.sorted.bam	1	2	diploid
al	18	100000	78000000	77900000	*	3-somy	3	2581467074	2659367074	52.8687	54.1494	1	S71_bwag37.sorted.bam	1	2	diploid
al	19	500000	59100000	58600000	*	2-somy	2	2659944322	2718544322	35.2458	34.4656	1	S71_bwag37.sorted.bam	1	2	diploid
al	20	100000	62900000	62800000	*	3-somy	3	2718673305	2781473305	52.8687	55.0269	1	S71_bwag37.sorted.bam	1	2	diploid
al	21	15500000	48100000	32600000	*	2-somy	2	2797098825	2829698825	35.2458	37.1693	1	S71_bwag37.sorted.bam	1	2	diploid
al	22	17000000	51300000	34300000	*	2-somy	2	2846728720	2881028720	35.2458	35.7653	1	S71_bwag37.sorted.bam	1	2	diploid
al	X	0	155200000	155200000	*	2-somy	2	2881033286	3036233286	35.2458	35.0883	1	S71_bwag37.sorted.bam	1	2	diploid
am	1	1000000	249200000	248200000	*	2-somy	2	1000000	249200000	30.7944	30.1301	44	S78_bwag37.sorted.bam	1	2	diploid
am	2	0	243000000	243000000	*	2-somy	2	249250621	492250621	30.7944	30.3356	44	S78_bwag37.sorted.bam	1	2	diploid
am	3	100000	197800000	197700000	*	2-somy	2	492549994	690249994	30.7944	30.1085	44	S78_bwag37.sorted.bam	1	2	diploid
am	4	500000	191100000	190600000	*	2-somy	2	690972424	881572424	30.7944	29.9367	44	S78_bwag37.sorted.bam	1	2	diploid
am	5	0	180700000	180700000	*	2-somy	2	881626700	1062326700	30.7944	30.0915	44	S78_bwag37.sorted.bam	1	2	diploid
am	6	200000	170900000	170700000	*	2-somy	2	1062741960	1233441960	30.7944	30.04	44	S78_bwag37.sorted.bam	1	2	diploid
am	7	100000	159100000	159000000	*	2-somy	2	1233757027	1392757027	30.7944	29.6478	44	S78_bwag37.sorted.bam	1	2	diploid
am	8	500000	146300000	145800000	*	2-somy	2	1393295690	1539095690	30.7944	30.3997	44	S78_bwag37.sorted.bam	1	2	diploid
am	9	500000	141000000	140500000	*	3-somy	3	1539659712	1680159712	46.1916	44.5675	44	S78_bwag37.sorted.bam	1	2	diploid
am	10	0	39200000	39200000	*	1-somy	1	1680373143	1719573143	15.3972	15.3455	44	S78_bwag37.sorted.bam	1	2	diploid
am	10	42600000	135500000	92900000	*	2-somy	2	1722973143	1815873143	30.7944	30.3823	44	S78_bwag37.sorted.bam	1	2	diploid
am	11	200000	134900000	134700000	*	2-somy	2	1816107890	1950807890	30.7944	30.1475	44	S78_bwag37.sorted.bam	1	2	diploid
am	12	200000	133800000	133600000	*	2-somy	2	1951114406	2084714406	30.7944	30.0397	44	S78_bwag37.sorted.bam	1	2	diploid
am	13	19500000	115100000	95600000	*	2-somy	2	2104266301	2199866301	30.7944	29.8757	44	S78_bwag37.sorted.bam	1	2	diploid
am	14	20500000	107300000	86800000	*	2-somy	2	2220436179	2307236179	30.7944	30.5128	44	S78_bwag37.sorted.bam	1	2	diploid
am	15	22000000	102400000	80400000	*	2-somy	2	2329285719	2409685719	30.7944	29.989	44	S78_bwag37.sorted.bam	1	2	diploid
am	16	100000	90100000	90000000	*	3-somy	3	2409917111	2499917111	46.1916	45.2012	44	S78_bwag37.sorted.bam	1	2	diploid
am	17	0	81100000	81100000	*	2-somy	2	2500171864	2581271864	30.7944	29.9153	44	S78_bwag37.sorted.bam	1	2	diploid
am	18	200000	78000000	77800000	*	2-somy	2	2581567074	2659367074	30.7944	30.3515	44	S78_bwag37.sorted.bam	1	2	diploid
am	19	500000	59100000	58600000	*	2-somy	2	2659944322	2718544322	30.7944	29.0909	44	S78_bwag37.sorted.bam	1	2	diploid
am	20	100000	63000000	62900000	*	2-somy	2	2718673305	2781573305	30.7944	30.0107	44	S78_bwag37.sorted.bam	1	2	diploid
am	21	15600000	48100000	32500000	*	2-somy	2	2797198825	2829698825	30.7944	30.4968	44	S78_bwag37.sorted.bam	1	2	diploid
am	22	17000000	51200000	34200000	*	2-somy	2	2846728720	2880928720	30.7944	30.4033	44	S78_bwag37.sorted.bam	1	2	diploid
am	X	200000	155200000	155000000	*	3-somy	3	2881233286	3036233286	46.1916	43.8517	44	S78_bwag37.sorted.bam	1	2	diploid
an	1	1000000	249200000	248200000	*	2-somy	2	1000000	249200000	36.6098	37.4391	11	S83_bwag37.sorted.bam	1	2	diploid
an	2	0	243000000	243000000	*	2-somy	2	249250621	492250621	36.6098	37.4235	11	S83_bwag37.sorted.bam	1	2	diploid
an	3	100000	197800000	197700000	*	2-somy	2	492549994	690249994	36.6098	37.0866	11	S83_bwag37.sorted.bam	1	2	diploid
an	4	500000	190400000	189900000	*	2-somy	2	690972424	880872424	36.6098	36.8153	11	S83_bwag37.sorted.bam	1	2	diploid
an	5	0	180700000	180700000	*	2-somy	2	881626700	1062326700	36.6098	37.3401	11	S83_bwag37.sorted.bam	1	2	diploid
an	6	200000	170900000	170700000	*	2-somy	2	1062741960	1233441960	36.6098	36.6969	11	S83_bwag37.sorted.bam	1	2	diploid
an	7	100000	159100000	159000000	*	3-somy	3	1233757027	1392757027	54.9147	55.5507	11	S83_bwag37.sorted.bam	1	2	diploid
an	8	500000	146300000	145800000	*	2-somy	2	1393295690	1539095690	36.6098	37.0134	11	S83_bwag37.sorted.bam	1	2	diploid
an	9	500000	141000000	140500000	*	2-somy	2	1539659712	1680159712	36.6098	36.8398	11	S83_bwag37.sorted.bam	1	2	diploid
an	10	0	135400000	135400000	*	2-somy	2	1680373143	1815773143	36.6098	37.3709	11	S83_bwag37.sorted.bam	1	2	diploid
an	11	200000	134900000	134700000	*	2-somy	2	1816107890	1950807890	36.6098	37.2958	11	S83_bwag37.sorted.bam	1	2	diploid
an	12	0	133800000	133800000	*	2-somy	2	1950914406	2084714406	36.6098	36.9662	11	S83_bwag37.sorted.bam	1	2	diploid
an	13	19500000	115100000	95600000	*	2-somy	2	2104266301	2199866301	36.6098	36.795	11	S83_bwag37.sorted.bam	1	2	diploid
an	14	20500000	107300000	86800000	*	2-somy	2	2220436179	2307236179	36.6098	37.491	11	S83_bwag37.sorted.bam	1	2	diploid
an	15	22300000	102400000	80100000	*	2-somy	2	2329585719	2409685719	36.6098	37.2531	11	S83_bwag37.sorted.bam	1	2	diploid
an	16	0	90000000	90000000	*	2-somy	2	2409817111	2499817111	36.6098	37.5896	11	S83_bwag37.sorted.bam	1	2	diploid
an	17	0	81100000	81100000	*	2-somy	2	2500171864	2581271864	36.6098	37.642	11	S83_bwag37.sorted.bam	1	2	diploid
an	18	100000	78000000	77900000	*	2-somy	2	2581467074	2659367074	36.6098	37.2496	11	S83_bwag37.sorted.bam	1	2	diploid
an	19	500000	59100000	58600000	*	2-somy	2	2659944322	2718544322	36.6098	36.0098	11	S83_bwag37.sorted.bam	1	2	diploid
an	20	100000	62900000	62800000	*	2-somy	2	2718673305	2781473305	36.6098	37.9181	11	S83_bwag37.sorted.bam	1	2	diploid
an	21	15500000	48100000	32600000	*	2-somy	2	2797098825	2829698825	36.6098	37.6081	11	S83_bwag37.sorted.bam	1	2	diploid
an	22	17000000	51100000	34100000	*	2-somy	2	2846728720	2880828720	36.6098	37.6186	11	S83_bwag37.sorted.bam	1	2	diploid
an	X	200000	155200000	155000000	*	2-somy	2	2881233286	3036233286	36.6098	35.57	11	S83_bwag37.sorted.bam	1	2	diploid
AO	1	1000000	249200000	248200000	*	4-somy	4	1000000	249200000	26.826	26.8234	9	S43_bwag37.sorted.bam	1	4	tetraploid
AO	2	0	243000000	243000000	*	4-somy	4	249250621	492250621	26.826	27.0378	9	S43_bwag37.sorted.bam	1	4	tetraploid
AO	3	100000	197900000	197800000	*	3-somy	3	492549994	690349994	20.1195	20.1943	9	S43_bwag37.sorted.bam	1	4	tetraploid
AO	4	500000	191100000	190600000	*	4-somy	4	690972424	881572424	26.826	26.6928	9	S43_bwag37.sorted.bam	1	4	tetraploid
AO	5	0	180700000	180700000	*	4-somy	4	881626700	1062326700	26.826	26.9496	9	S43_bwag37.sorted.bam	1	4	tetraploid
AO	6	200000	170900000	170700000	*	4-somy	4	1062741960	1233441960	26.826	26.435	9	S43_bwag37.sorted.bam	1	4	tetraploid
AO	7	0	159100000	159100000	*	4-somy	4	1233657027	1392757027	26.826	26.9284	9	S43_bwag37.sorted.bam	1	4	tetraploid
AO	8	500000	146300000	145800000	*	4-somy	4	1393295690	1539095690	26.826	26.6554	9	S43_bwag37.sorted.bam	1	4	tetraploid
AO	9	500000	141000000	140500000	*	3-somy	3	1539659712	1680159712	20.1195	19.8348	9	S43_bwag37.sorted.bam	1	4	tetraploid
AO	10	0	135400000	135400000	*	4-somy	4	1680373143	1815773143	26.826	27.0263	9	S43_bwag37.sorted.bam	1	4	tetraploid
AO	11	200000	134900000	134700000	*	4-somy	4	1816107890	1950807890	26.826	26.6094	9	S43_bwag37.sorted.bam	1	4	tetraploid
AO	12	0	133800000	133800000	*	4-somy	4	1950914406	2084714406	26.826	26.66	9	S43_bwag37.sorted.bam	1	4	tetraploid
AO	13	19500000	115100000	95600000	*	4-somy	4	2104266301	2199866301	26.826	27.1566	9	S43_bwag37.sorted.bam	1	4	tetraploid
AO	14	20500000	107200000	86700000	*	4-somy	4	2220436179	2307136179	26.826	27.0983	9	S43_bwag37.sorted.bam	1	4	tetraploid
AO	15	22300000	102400000	80100000	*	4-somy	4	2329585719	2409685719	26.826	26.5062	9	S43_bwag37.sorted.bam	1	4	tetraploid
AO	16	0	90100000	90100000	*	4-somy	4	2409817111	2499917111	26.826	26.9009	9	S43_bwag37.sorted.bam	1	4	tetraploid
AO	17	0	81100000	81100000	*	4-somy	4	2500171864	2581271864	26.826	25.8908	9	S43_bwag37.sorted.bam	1	4	tetraploid
AO	18	0	78000000	78000000	*	4-somy	4	2581367074	2659367074	26.826	27.0513	9	S43_bwag37.sorted.bam	1	4	tetraploid
AO	19	500000	59100000	58600000	*	4-somy	4	2659944322	2718544322	26.826	25.2557	9	S43_bwag37.sorted.bam	1	4	tetraploid
AO	20	100000	62900000	62800000	*	6-somy	6	2718673305	2781473305	40.239	40.5854	9	S43_bwag37.sorted.bam	1	4	tetraploid
AO	21	15500000	48100000	32600000	*	4-somy	4	2797098825	2829698825	26.826	27.2102	9	S43_bwag37.sorted.bam	1	4	tetraploid
AO	22	17000000	51200000	34200000	*	6-somy	6	2846728720	2880928720	40.239	39.1783	9	S43_bwag37.sorted.bam	1	4	tetraploid
AO	X	0	155200000	155200000	*	4-somy	4	2881033286	3036233286	26.826	26.0416	9	S43_bwag37.sorted.bam	1	4	tetraploid
ba	1	1000000	249200000	248200000	*	2-somy	2	1000000	249200000	42.822	43.3709	18	S51_bwag37.sorted.bam	3	2	diploid
ba	2	0	243000000	243000000	*	2-somy	2	249250621	492250621	42.822	42.8275	18	S51_bwag37.sorted.bam	3	2	diploid
ba	3	100000	197800000	197700000	*	2-somy	2	492549994	690249994	42.822	43.0255	18	S51_bwag37.sorted.bam	3	2	diploid
ba	4	500000	191100000	190600000	*	2-somy	2	690972424	881572424	42.822	42.2989	18	S51_bwag37.sorted.bam	3	2	diploid
ba	5	100000	180700000	180600000	*	3-somy	3	881726700	1062326700	64.233	61.5751	18	S51_bwag37.sorted.bam	3	2	diploid
ba	6	200000	170900000	170700000	*	2-somy	2	1062741960	1233441960	42.822	42.8357	18	S51_bwag37.sorted.bam	3	2	diploid
ba	7	100000	159100000	159000000	*	2-somy	2	1233757027	1392757027	42.822	42.5443	18	S51_bwag37.sorted.bam	3	2	diploid
ba	8	500000	146300000	145800000	*	3-somy	3	1393295690	1539095690	64.233	64.1173	18	S51_bwag37.sorted.bam	3	2	diploid
ba	9	500000	141000000	140500000	*	2-somy	2	1539659712	1680159712	42.822	42.5912	18	S51_bwag37.sorted.bam	3	2	diploid
ba	10	100000	135500000	135400000	*	2-somy	2	1680473143	1815873143	42.822	43.045	18	S51_bwag37.sorted.bam	3	2	diploid
ba	11	200000	135000000	134800000	*	2-somy	2	1816107890	1950907890	42.822	43.1979	18	S51_bwag37.sorted.bam	3	2	diploid
ba	12	100000	133800000	133700000	*	2-somy	2	1951014406	2084714406	42.822	43.2039	18	S51_bwag37.sorted.bam	3	2	diploid
ba	13	19500000	115100000	95600000	*	2-somy	2	2104266301	2199866301	42.822	43.1297	18	S51_bwag37.sorted.bam	3	2	diploid
ba	14	20500000	107200000	86700000	*	2-somy	2	2220436179	2307136179	42.822	43.4768	18	S51_bwag37.sorted.bam	3	2	diploid
ba	15	22300000	102400000	80100000	*	2-somy	2	2329585719	2409685719	42.822	42.8076	18	S51_bwag37.sorted.bam	3	2	diploid
ba	16	100000	90100000	90000000	*	2-somy	2	2409917111	2499917111	42.822	43.4713	18	S51_bwag37.sorted.bam	3	2	diploid
ba	17	0	81100000	81100000	*	2-somy	2	2500171864	2581271864	42.822	43.2276	18	S51_bwag37.sorted.bam	3	2	diploid
ba	18	100000	78000000	77900000	*	2-somy	2	2581467074	2659367074	42.822	43.2156	18	S51_bwag37.sorted.bam	3	2	diploid
ba	19	500000	59100000	58600000	*	2-somy	2	2659944322	2718544322	42.822	43.8323	18	S51_bwag37.sorted.bam	3	2	diploid
ba	20	100000	62900000	62800000	*	2-somy	2	2718673305	2781473305	42.822	43.6878	18	S51_bwag37.sorted.bam	3	2	diploid
ba	21	15500000	48100000	32600000	*	2-somy	2	2797098825	2829698825	42.822	42.6844	18	S51_bwag37.sorted.bam	3	2	diploid
ba	22	17200000	51200000	34000000	*	2-somy	2	2846928720	2880928720	42.822	43.1761	18	S51_bwag37.sorted.bam	3	2	diploid
ba	X	100000	155200000	155100000	*	2-somy	2	2881133286	3036233286	42.822	41.8203	18	S51_bwag37.sorted.bam	3	2	diploid
bb	1	1000000	249200000	248200000	*	2-somy	2	1000000	249200000	33.8905	33.9863	33	S69_bwag37.sorted.bam	3	2	diploid
bb	2	0	243000000	243000000	*	2-somy	2	249250621	492250621	33.8905	33.9871	33	S69_bwag37.sorted.bam	3	2	diploid
bb	3	100000	197800000	197700000	*	2-somy	2	492549994	690249994	33.8905	33.9594	33	S69_bwag37.sorted.bam	3	2	diploid
bb	4	500000	191100000	190600000	*	2-somy	2	690972424	881572424	33.8905	33.742	33	S69_bwag37.sorted.bam	3	2	diploid
bb	5	0	180700000	180700000	*	2-somy	2	881626700	1062326700	33.8905	33.7051	33	S69_bwag37.sorted.bam	3	2	diploid
bb	6	200000	170900000	170700000	*	2-somy	2	1062741960	1233441960	33.8905	33.9087	33	S69_bwag37.sorted.bam	3	2	diploid
bb	7	100000	159100000	159000000	*	2-somy	2	1233757027	1392757027	33.8905	33.8949	33	S69_bwag37.sorted.bam	3	2	diploid
bb	8	500000	146300000	145800000	*	2-somy	2	1393295690	1539095690	33.8905	34.1688	33	S69_bwag37.sorted.bam	3	2	diploid
bb	9	500000	141000000	140500000	*	2-somy	2	1539659712	1680159712	33.8905	33.9151	33	S69_bwag37.sorted.bam	3	2	diploid
bb	10	100000	135500000	135400000	*	2-somy	2	1680473143	1815873143	33.8905	33.7858	33	S69_bwag37.sorted.bam	3	2	diploid
bb	11	200000	135000000	134800000	*	2-somy	2	1816107890	1950907890	33.8905	34.0288	33	S69_bwag37.sorted.bam	3	2	diploid
bb	12	200000	133800000	133600000	*	2-somy	2	1951114406	2084714406	33.8905	33.9904	33	S69_bwag37.sorted.bam	3	2	diploid
bb	13	19500000	115100000	95600000	*	2-somy	2	2104266301	2199866301	33.8905	33.9027	33	S69_bwag37.sorted.bam	3	2	diploid
bb	14	20500000	107300000	86800000	*	2-somy	2	2220436179	2307236179	33.8905	34.4994	33	S69_bwag37.sorted.bam	3	2	diploid
bb	15	22300000	102400000	80100000	*	2-somy	2	2329585719	2409685719	33.8905	33.7541	33	S69_bwag37.sorted.bam	3	2	diploid
bb	16	0	90200000	90200000	*	2-somy	2	2409817111	2500017111	33.8905	34.1053	33	S69_bwag37.sorted.bam	3	2	diploid
bb	17	0	81100000	81100000	*	2-somy	2	2500171864	2581271864	33.8905	33.013	33	S69_bwag37.sorted.bam	3	2	diploid
bb	18	100000	78000000	77900000	*	2-somy	2	2581467074	2659367074	33.8905	34.4895	33	S69_bwag37.sorted.bam	3	2	diploid
bb	19	500000	59100000	58600000	*	2-somy	2	2659944322	2718544322	33.8905	32.8828	33	S69_bwag37.sorted.bam	3	2	diploid
bb	20	100000	62900000	62800000	*	3-somy	3	2718673305	2781473305	50.8357	51.8276	33	S69_bwag37.sorted.bam	3	2	diploid
bb	21	15500000	48100000	32600000	*	2-somy	2	2797098825	2829698825	33.8905	34.5372	33	S69_bwag37.sorted.bam	3	2	diploid
bb	22	17100000	51200000	34100000	*	2-somy	2	2846828720	2880928720	33.8905	33.6512	33	S69_bwag37.sorted.bam	3	2	diploid
bb	X	200000	155200000	155000000	*	2-somy	2	2881233286	3036233286	33.8905	33.5041	33	S69_bwag37.sorted.bam	3	2	diploid
bc	1	1000000	249200000	248200000	*	2-somy	2	1000000	249200000	40.3333	40.8553	38	S75_bwag37.sorted.bam	3	2	diploid
bc	2	0	243000000	243000000	*	2-somy	2	249250621	492250621	40.3333	40.4538	38	S75_bwag37.sorted.bam	3	2	diploid
bc	3	100000	197800000	197700000	*	2-somy	2	492549994	690249994	40.3333	40.2337	38	S75_bwag37.sorted.bam	3	2	diploid
bc	4	500000	191100000	190600000	*	2-somy	2	690972424	881572424	40.3333	39.7111	38	S75_bwag37.sorted.bam	3	2	diploid
bc	5	0	180700000	180700000	*	2-somy	2	881626700	1062326700	40.3333	40.1701	38	S75_bwag37.sorted.bam	3	2	diploid
bc	6	200000	170900000	170700000	*	2-somy	2	1062741960	1233441960	40.3333	39.8801	38	S75_bwag37.sorted.bam	3	2	diploid
bc	7	100000	159000000	158900000	*	2-somy	2	1233757027	1392657027	40.3333	40.1241	38	S75_bwag37.sorted.bam	3	2	diploid
bc	8	500000	146300000	145800000	*	2-somy	2	1393295690	1539095690	40.3333	39.8042	38	S75_bwag37.sorted.bam	3	2	diploid
bc	9	500000	141000000	140500000	*	2-somy	2	1539659712	1680159712	40.3333	40.332	38	S75_bwag37.sorted.bam	3	2	diploid
bc	10	100000	135400000	135300000	*	2-somy	2	1680473143	1815773143	40.3333	40.2796	38	S75_bwag37.sorted.bam	3	2	diploid
bc	11	200000	134900000	134700000	*	2-somy	2	1816107890	1950807890	40.3333	40.3914	38	S75_bwag37.sorted.bam	3	2	diploid
bc	12	100000	133800000	133700000	*	2-somy	2	1951014406	2084714406	40.3333	40.6567	38	S75_bwag37.sorted.bam	3	2	diploid
bc	13	19500000	115100000	95600000	*	3-somy	3	2104266301	2199866301	60.5	59.2135	38	S75_bwag37.sorted.bam	3	2	diploid
bc	14	20600000	107300000	86700000	*	2-somy	2	2220536179	2307236179	40.3333	40.476	38	S75_bwag37.sorted.bam	3	2	diploid
bc	15	22000000	102400000	80400000	*	2-somy	2	2329285719	2409685719	40.3333	40.2993	38	S75_bwag37.sorted.bam	3	2	diploid
bc	16	100000	90200000	90100000	*	2-somy	2	2409917111	2500017111	40.3333	40.9616	38	S75_bwag37.sorted.bam	3	2	diploid
bc	17	0	81100000	81100000	*	2-somy	2	2500171864	2581271864	40.3333	40.6109	38	S75_bwag37.sorted.bam	3	2	diploid
bc	18	0	78000000	78000000	*	2-somy	2	2581367074	2659367074	40.3333	40.1471	38	S75_bwag37.sorted.bam	3	2	diploid
bc	19	500000	59100000	58600000	*	2-somy	2	2659944322	2718544322	40.3333	39.0193	38	S75_bwag37.sorted.bam	3	2	diploid
bc	20	100000	62900000	62800000	*	2-somy	2	2718673305	2781473305	40.3333	41.021	38	S75_bwag37.sorted.bam	3	2	diploid
bc	21	15500000	48100000	32600000	*	2-somy	2	2797098825	2829698825	40.3333	40.6076	38	S75_bwag37.sorted.bam	3	2	diploid
bc	22	17100000	51200000	34100000	*	2-somy	2	2846828720	2880928720	40.3333	40.7306	38	S75_bwag37.sorted.bam	3	2	diploid
bc	X	0	155200000	155200000	*	2-somy	2	2881033286	3036233286	40.3333	38.3807	38	S75_bwag37.sorted.bam	3	2	diploid
bd	1	1000000	249200000	248200000	*	2-somy	2	1000000	249200000	37.9931	37.8382	31	S77_bwag37.sorted.bam	3	2	diploid
bd	2	0	243000000	243000000	*	2-somy	2	249250621	492250621	37.9931	38.268	31	S77_bwag37.sorted.bam	3	2	diploid
bd	3	100000	197800000	197700000	*	2-somy	2	492549994	690249994	37.9931	38.1002	31	S77_bwag37.sorted.bam	3	2	diploid
bd	4	500000	190500000	190000000	*	2-somy	2	690972424	880972424	37.9931	37.9608	31	S77_bwag37.sorted.bam	3	2	diploid
bd	5	0	180700000	180700000	*	2-somy	2	881626700	1062326700	37.9931	37.9429	31	S77_bwag37.sorted.bam	3	2	diploid
bd	6	200000	92800000	92600000	*	2-somy	2	1062741960	1155341960	37.9931	34.6227	31	S77_bwag37.sorted.bam	3	2	diploid
bd	6	92900000	170900000	78000000	*	1-somy	1	1155441960	1233441960	18.9966	21.1434	31	S77_bwag37.sorted.bam	3	2	diploid
bd	7	0	159100000	159100000	*	2-somy	2	1233657027	1392757027	37.9931	37.8954	31	S77_bwag37.sorted.bam	3	2	diploid
bd	8	500000	146300000	145800000	*	2-somy	2	1393295690	1539095690	37.9931	38.2942	31	S77_bwag37.sorted.bam	3	2	diploid
bd	9	500000	141000000	140500000	*	2-somy	2	1539659712	1680159712	37.9931	37.9234	31	S77_bwag37.sorted.bam	3	2	diploid
bd	10	100000	135500000	135400000	*	2-somy	2	1680473143	1815873143	37.9931	38.6042	31	S77_bwag37.sorted.bam	3	2	diploid
bd	11	200000	134900000	134700000	*	2-somy	2	1816107890	1950807890	37.9931	38.1875	31	S77_bwag37.sorted.bam	3	2	diploid
bd	12	0	133800000	133800000	*	2-somy	2	1950914406	2084714406	37.9931	37.7941	31	S77_bwag37.sorted.bam	3	2	diploid
bd	13	19500000	115100000	95600000	*	2-somy	2	2104266301	2199866301	37.9931	38.2964	31	S77_bwag37.sorted.bam	3	2	diploid
bd	14	20600000	107200000	86600000	*	2-somy	2	2220536179	2307136179	37.9931	38.8486	31	S77_bwag37.sorted.bam	3	2	diploid
bd	15	22400000	102400000	80000000	*	2-somy	2	2329685719	2409685719	37.9931	38.2669	31	S77_bwag37.sorted.bam	3	2	diploid
bd	16	0	90200000	90200000	*	2-somy	2	2409817111	2500017111	37.9931	38.6741	31	S77_bwag37.sorted.bam	3	2	diploid
bd	17	0	81000000	81000000	*	2-somy	2	2500171864	2581171864	37.9931	37.1942	31	S77_bwag37.sorted.bam	3	2	diploid
bd	18	0	78000000	78000000	*	2-somy	2	2581367074	2659367074	37.9931	38.1515	31	S77_bwag37.sorted.bam	3	2	diploid
bd	19	500000	59100000	58600000	*	2-somy	2	2659944322	2718544322	37.9931	35.9616	31	S77_bwag37.sorted.bam	3	2	diploid
bd	20	100000	63000000	62900000	*	3-somy	3	2718673305	2781573305	56.9897	57.3993	31	S77_bwag37.sorted.bam	3	2	diploid
bd	21	15500000	48100000	32600000	*	2-somy	2	2797098825	2829698825	37.9931	38.6195	31	S77_bwag37.sorted.bam	3	2	diploid
bd	22	17100000	51300000	34200000	*	2-somy	2	2846828720	2881028720	37.9931	37.5372	31	S77_bwag37.sorted.bam	3	2	diploid
bd	X	200000	155200000	155000000	*	2-somy	2	2881233286	3036233286	37.9931	37.1057	31	S77_bwag37.sorted.bam	3	2	diploid
BE	1	1000000	248900000	247900000	*	4-somy	4	1000000	248900000	64.2371	64.2793	10	S01_bwag37.sorted.bam	3	4	tetraploid
BE	2	0	243000000	243000000	*	4-somy	4	249250621	492250621	64.2371	64.3608	10	S01_bwag37.sorted.bam	3	4	tetraploid
BE	3	100000	197800000	197700000	*	4-somy	4	492549994	690249994	64.2371	64.2144	10	S01_bwag37.sorted.bam	3	4	tetraploid
BE	4	500000	191100000	190600000	*	4-somy	4	690972424	881572424	64.2371	63.9856	10	S01_bwag37.sorted.bam	3	4	tetraploid
BE	5	100000	180700000	180600000	*	4-somy	4	881726700	1062326700	64.2371	63.9359	10	S01_bwag37.sorted.bam	3	4	tetraploid
BE	6	200000	170900000	170700000	*	4-somy	4	1062741960	1233441960	64.2371	63.4882	10	S01_bwag37.sorted.bam	3	4	tetraploid
BE	7	100000	159100000	159000000	*	4-somy	4	1233757027	1392757027	64.2371	63.5767	10	S01_bwag37.sorted.bam	3	4	tetraploid
BE	8	500000	146300000	145800000	*	4-somy	4	1393295690	1539095690	64.2371	63.9067	10	S01_bwag37.sorted.bam	3	4	tetraploid
BE	9	500000	141000000	140500000	*	4-somy	4	1539659712	1680159712	64.2371	63.2471	10	S01_bwag37.sorted.bam	3	4	tetraploid
BE	10	100000	135400000	135300000	*	4-somy	4	1680473143	1815773143	64.2371	63.5173	10	S01_bwag37.sorted.bam	3	4	tetraploid
BE	11	200000	135000000	134800000	*	4-somy	4	1816107890	1950907890	64.2371	63.9775	10	S01_bwag37.sorted.bam	3	4	tetraploid
BE	12	200000	133800000	133600000	*	4-somy	4	1951114406	2084714406	64.2371	64.0254	10	S01_bwag37.sorted.bam	3	4	tetraploid
BE	13	19500000	115100000	95600000	*	4-somy	4	2104266301	2199866301	64.2371	63.8907	10	S01_bwag37.sorted.bam	3	4	tetraploid
BE	14	20500000	107300000	86800000	*	4-somy	4	2220436179	2307236179	64.2371	64.4572	10	S01_bwag37.sorted.bam	3	4	tetraploid
BE	15	22000000	102400000	80400000	*	4-somy	4	2329285719	2409685719	64.2371	64.0304	10	S01_bwag37.sorted.bam	3	4	tetraploid
BE	16	100000	90100000	90000000	*	4-somy	4	2409917111	2499917111	64.2371	63.4277	10	S01_bwag37.sorted.bam	3	4	tetraploid
BE	17	0	81100000	81100000	*	4-somy	4	2500171864	2581271864	64.2371	62.8826	10	S01_bwag37.sorted.bam	3	4	tetraploid
BE	18	0	78000000	78000000	*	4-somy	4	2581367074	2659367074	64.2371	64.6633	10	S01_bwag37.sorted.bam	3	4	tetraploid
BE	19	500000	59100000	58600000	*	4-somy	4	2659944322	2718544322	64.2371	61.9278	10	S01_bwag37.sorted.bam	3	4	tetraploid
BE	20	100000	62900000	62800000	*	5-somy	5	2718673305	2781473305	80.2964	80.55	10	S01_bwag37.sorted.bam	3	4	tetraploid
BE	21	15500000	48100000	32600000	*	3-somy	3	2797098825	2829698825	48.1778	48.9293	10	S01_bwag37.sorted.bam	3	4	tetraploid
BE	22	17200000	51200000	34000000	*	4-somy	4	2846928720	2880928720	64.2371	63.875	10	S01_bwag37.sorted.bam	3	4	tetraploid
BE	X	0	155200000	155200000	*	4-somy	4	2881033286	3036233286	64.2371	61.2623	10	S01_bwag37.sorted.bam	3	4	tetraploid
BF	1	1000000	249200000	248200000	*	4-somy	4	1000000	249200000	35.5245	35.4574	17	S70_bwag37.sorted.bam	3	4	tetraploid
BF	2	0	243000000	243000000	*	4-somy	4	249250621	492250621	35.5245	35.5988	17	S70_bwag37.sorted.bam	3	4	tetraploid
BF	3	100000	197800000	197700000	*	4-somy	4	492549994	690249994	35.5245	34.9428	17	S70_bwag37.sorted.bam	3	4	tetraploid
BF	4	500000	190500000	190000000	*	4-somy	4	690972424	880972424	35.5245	34.8128	17	S70_bwag37.sorted.bam	3	4	tetraploid
BF	5	0	180700000	180700000	*	4-somy	4	881626700	1062326700	35.5245	35.1267	17	S70_bwag37.sorted.bam	3	4	tetraploid
BF	6	200000	170900000	170700000	*	4-somy	4	1062741960	1233441960	35.5245	34.7118	17	S70_bwag37.sorted.bam	3	4	tetraploid
BF	7	100000	159100000	159000000	*	4-somy	4	1233757027	1392757027	35.5245	34.9032	17	S70_bwag37.sorted.bam	3	4	tetraploid
BF	8	500000	146300000	145800000	*	4-somy	4	1393295690	1539095690	35.5245	35.3772	17	S70_bwag37.sorted.bam	3	4	tetraploid
BF	9	500000	141100000	140600000	*	4-somy	4	1539659712	1680259712	35.5245	35.1457	17	S70_bwag37.sorted.bam	3	4	tetraploid
BF	10	0	135500000	135500000	*	4-somy	4	1680373143	1815873143	35.5245	35.1207	17	S70_bwag37.sorted.bam	3	4	tetraploid
BF	11	200000	134900000	134700000	*	4-somy	4	1816107890	1950807890	35.5245	35.5496	17	S70_bwag37.sorted.bam	3	4	tetraploid
BF	12	0	133800000	133800000	*	4-somy	4	1950914406	2084714406	35.5245	35.2645	17	S70_bwag37.sorted.bam	3	4	tetraploid
BF	13	19500000	115100000	95600000	*	4-somy	4	2104266301	2199866301	35.5245	34.8907	17	S70_bwag37.sorted.bam	3	4	tetraploid
BF	14	20500000	107300000	86800000	*	4-somy	4	2220436179	2307236179	35.5245	35.6655	17	S70_bwag37.sorted.bam	3	4	tetraploid
BF	15	22100000	102400000	80300000	*	4-somy	4	2329385719	2409685719	35.5245	34.9556	17	S70_bwag37.sorted.bam	3	4	tetraploid
BF	16	0	90100000	90100000	*	4-somy	4	2409817111	2499917111	35.5245	35.8979	17	S70_bwag37.sorted.bam	3	4	tetraploid
BF	17	0	81100000	81100000	*	4-somy	4	2500171864	2581271864	35.5245	34.9321	17	S70_bwag37.sorted.bam	3	4	tetraploid
BF	18	100000	78000000	77900000	*	4-somy	4	2581467074	2659367074	35.5245	35.8646	17	S70_bwag37.sorted.bam	3	4	tetraploid
BF	19	500000	59100000	58600000	*	4-somy	4	2659944322	2718544322	35.5245	34.2922	17	S70_bwag37.sorted.bam	3	4	tetraploid
BF	20	100000	62900000	62800000	*	4-somy	4	2718673305	2781473305	35.5245	36.1306	17	S70_bwag37.sorted.bam	3	4	tetraploid
BF	21	15500000	48100000	32600000	*	4-somy	4	2797098825	2829698825	35.5245	35.9393	17	S70_bwag37.sorted.bam	3	4	tetraploid
BF	22	17000000	51300000	34300000	*	4-somy	4	2846728720	2881028720	35.5245	36.0096	17	S70_bwag37.sorted.bam	3	4	tetraploid
BF	X	0	155200000	155200000	*	4-somy	4	2881033286	3036233286	35.5245	33.4604	17	S70_bwag37.sorted.bam	3	4	tetraploid
BG	1	1000000	249200000	248200000	*	4-somy	4	1000000	249200000	32.6186	32.8653	4	S16_bwag37.sorted.bam	3	4	tetraploid
BG	2	0	243000000	243000000	*	4-somy	4	249250621	492250621	32.6186	33.136	4	S16_bwag37.sorted.bam	3	4	tetraploid
BG	3	100000	197900000	197800000	*	4-somy	4	492549994	690349994	32.6186	32.231	4	S16_bwag37.sorted.bam	3	4	tetraploid
BG	4	600000	86700000	86100000	*	4-somy	4	691072424	777172424	32.6186	31.9226	4	S16_bwag37.sorted.bam	3	4	tetraploid
BG	4	86700000	191100000	104400000	*	3-somy	3	777172424	881572424	24.4639	24.7101	4	S16_bwag37.sorted.bam	3	4	tetraploid
BG	5	0	180700000	180700000	*	4-somy	4	881626700	1062326700	32.6186	33.9951	4	S16_bwag37.sorted.bam	3	4	tetraploid
BG	6	200000	170900000	170700000	*	4-somy	4	1062741960	1233441960	32.6186	32.0736	4	S16_bwag37.sorted.bam	3	4	tetraploid
BG	7	100000	159100000	159000000	*	4-somy	4	1233757027	1392757027	32.6186	32.3644	4	S16_bwag37.sorted.bam	3	4	tetraploid
BG	8	500000	14500000	14000000	*	5-somy	5	1393295690	1407295690	40.7732	43.85	4	S16_bwag37.sorted.bam	3	4	tetraploid
BG	8	14500000	85000000	70500000	*	6-somy	6	1407295690	1477795690	48.9279	44.9272	4	S16_bwag37.sorted.bam	3	4	tetraploid
BG	8	85000000	104500000	19500000	*	5-somy	5	1477795690	1497295690	40.7732	44.8152	4	S16_bwag37.sorted.bam	3	4	tetraploid
BG	8	104500000	146300000	41800000	*	6-somy	6	1497295690	1539095690	48.9279	45.0698	4	S16_bwag37.sorted.bam	3	4	tetraploid
BG	9	500000	141000000	140500000	*	4-somy	4	1539659712	1680159712	32.6186	32.32	4	S16_bwag37.sorted.bam	3	4	tetraploid
BG	10	0	135500000	135500000	*	4-somy	4	1680373143	1815873143	32.6186	32.292	4	S16_bwag37.sorted.bam	3	4	tetraploid
BG	11	200000	135000000	134800000	*	4-somy	4	1816107890	1950907890	32.6186	32.8874	4	S16_bwag37.sorted.bam	3	4	tetraploid
BG	12	0	100000	100000	*	4-somy	3.18837	1950914406	1951014406	32.6186	26	4	S16_bwag37.sorted.bam	3	4	tetraploid
BG	12	200000	23100000	22900000	*	6-somy	6	1951114406	1974014406	48.9279	45.7014	4	S16_bwag37.sorted.bam	3	4	tetraploid
BG	12	23100000	133800000	110700000	*	5-somy	5	1974014406	2084714406	40.7732	40.0696	4	S16_bwag37.sorted.bam	3	4	tetraploid
BG	13	19600000	115100000	95500000	*	4-somy	4	2104366301	2199866301	32.6186	33.4772	4	S16_bwag37.sorted.bam	3	4	tetraploid
BG	14	20500000	107300000	86800000	*	4-somy	4	2220436179	2307236179	32.6186	32.907	4	S16_bwag37.sorted.bam	3	4	tetraploid
BG	15	22100000	102400000	80300000	*	4-somy	4	2329385719	2409685719	32.6186	32.8091	4	S16_bwag37.sorted.bam	3	4	tetraploid
BG	16	0	90100000	90100000	*	4-somy	4	2409817111	2499917111	32.6186	32.4917	4	S16_bwag37.sorted.bam	3	4	tetraploid
BG	17	0	81100000	81100000	*	4-somy	4	2500171864	2581271864	32.6186	32.1246	4	S16_bwag37.sorted.bam	3	4	tetraploid
BG	18	100000	23600000	23500000	*	4-somy	4	2581467074	2604967074	32.6186	35.9255	4	S16_bwag37.sorted.bam	3	4	tetraploid
BG	18	23600000	67300000	43700000	*	5-somy	5	2604967074	2648667074	40.7732	36.7394	4	S16_bwag37.sorted.bam	3	4	tetraploid
BG	18	67300000	78000000	10700000	*	4-somy	4	2648667074	2659367074	32.6186	35.4762	4	S16_bwag37.sorted.bam	3	4	tetraploid
BG	19	500000	59100000	58600000	*	4-somy	4	2659944322	2718544322	32.6186	32.0623	4	S16_bwag37.sorted.bam	3	4	tetraploid
BG	20	100000	63000000	62900000	*	4-somy	4	2718673305	2781573305	32.6186	34.0247	4	S16_bwag37.sorted.bam	3	4	tetraploid
BG	21	15500000	48100000	32600000	*	4-somy	4	2797098825	2829698825	32.6186	33.3836	4	S16_bwag37.sorted.bam	3	4	tetraploid
BG	22	17100000	51200000	34100000	*	4-somy	4	2846828720	2880928720	32.6186	32.0717	4	S16_bwag37.sorted.bam	3	4	tetraploid
BG	X	300000	155200000	154900000	*	4-somy	4	2881333286	3036233286	32.6186	31.1753	4	S16_bwag37.sorted.bam	3	4	tetraploid
BH	1	1000000	249200000	248200000	*	4-somy	4	1000000	249200000	43.8879	44.2184	11	S41_bwag37.sorted.bam	3	4	tetraploid
BH	2	0	243000000	243000000	*	4-somy	4	249250621	492250621	43.8879	43.7832	11	S41_bwag37.sorted.bam	3	4	tetraploid
BH	3	100000	197800000	197700000	*	4-somy	4	492549994	690249994	43.8879	43.8338	11	S41_bwag37.sorted.bam	3	4	tetraploid
BH	4	500000	191100000	190600000	*	4-somy	4	690972424	881572424	43.8879	43.5092	11	S41_bwag37.sorted.bam	3	4	tetraploid
BH	5	100000	180700000	180600000	*	4-somy	4	881726700	1062326700	43.8879	43.8967	11	S41_bwag37.sorted.bam	3	4	tetraploid
BH	6	200000	170900000	170700000	*	4-somy	4	1062741960	1233441960	43.8879	43.5752	11	S41_bwag37.sorted.bam	3	4	tetraploid
BH	7	100000	159100000	159000000	*	4-somy	4	1233757027	1392757027	43.8879	43.3904	11	S41_bwag37.sorted.bam	3	4	tetraploid
BH	8	500000	146300000	145800000	*	4-somy	4	1393295690	1539095690	43.8879	43.974	11	S41_bwag37.sorted.bam	3	4	tetraploid
BH	9	500000	141000000	140500000	*	4-somy	4	1539659712	1680159712	43.8879	43.4697	11	S41_bwag37.sorted.bam	3	4	tetraploid
BH	10	100000	135400000	135300000	*	3-somy	3	1680473143	1815773143	32.9159	33.1022	11	S41_bwag37.sorted.bam	3	4	tetraploid
BH	11	200000	134900000	134700000	*	4-somy	4	1816107890	1950807890	43.8879	43.9873	11	S41_bwag37.sorted.bam	3	4	tetraploid
BH	12	200000	133800000	133600000	*	4-somy	4	1951114406	2084714406	43.8879	44.2168	11	S41_bwag37.sorted.bam	3	4	tetraploid
BH	13	19500000	115100000	95600000	*	4-somy	4	2104266301	2199866301	43.8879	44.2917	11	S41_bwag37.sorted.bam	3	4	tetraploid
BH	14	20500000	107300000	86800000	*	4-somy	4	2220436179	2307236179	43.8879	44.247	11	S41_bwag37.sorted.bam	3	4	tetraploid
BH	15	22100000	102400000	80300000	*	4-somy	4	2329385719	2409685719	43.8879	44.0252	11	S41_bwag37.sorted.bam	3	4	tetraploid
BH	16	100000	90100000	90000000	*	4-somy	4	2409917111	2499917111	43.8879	43.8756	11	S41_bwag37.sorted.bam	3	4	tetraploid
BH	17	0	81100000	81100000	*	4-somy	4	2500171864	2581271864	43.8879	43.2371	11	S41_bwag37.sorted.bam	3	4	tetraploid
BH	18	100000	78000000	77900000	*	4-somy	4	2581467074	2659367074	43.8879	44.3943	11	S41_bwag37.sorted.bam	3	4	tetraploid
BH	19	500000	59100000	58600000	*	4-somy	4	2659944322	2718544322	43.8879	42.3016	11	S41_bwag37.sorted.bam	3	4	tetraploid
BH	20	200000	62900000	62700000	*	6-somy	6	2718773305	2781473305	65.8318	66.7359	11	S41_bwag37.sorted.bam	3	4	tetraploid
BH	21	15500000	48100000	32600000	*	3-somy	3	2797098825	2829698825	32.9159	33.5048	11	S41_bwag37.sorted.bam	3	4	tetraploid
BH	22	17000000	51200000	34200000	*	4-somy	4	2846728720	2880928720	43.8879	44.1291	11	S41_bwag37.sorted.bam	3	4	tetraploid
BH	X	300000	155200000	154900000	*	4-somy	4	2881333286	3036233286	43.8879	43.1044	11	S41_bwag37.sorted.bam	3	4	tetraploid
eg	1	1000000	249200000	248200000	*	2-somy	2	1000000	249200000	147.488	150.339	2	S41_bwag37.sorted.bam1	6	2	diploid
eg	2	0	243000000	243000000	*	2-somy	2	249250621	492250621	147.488	149.238	2	S41_bwag37.sorted.bam1	6	2	diploid
eg	3	100000	197800000	197700000	*	2-somy	2	492549994	690249994	147.488	149.289	2	S41_bwag37.sorted.bam1	6	2	diploid
eg	4	500000	190500000	190000000	*	2-somy	2	690972424	880972424	147.488	147.013	2	S41_bwag37.sorted.bam1	6	2	diploid
eg	5	0	180700000	180700000	*	2-somy	2	881626700	1062326700	147.488	147.562	2	S41_bwag37.sorted.bam1	6	2	diploid
eg	6	200000	170900000	170700000	*	2-somy	2	1062741960	1233441960	147.488	148.411	2	S41_bwag37.sorted.bam1	6	2	diploid
eg	7	100000	159100000	159000000	*	2-somy	2	1233757027	1392757027	147.488	146.147	2	S41_bwag37.sorted.bam1	6	2	diploid
eg	8	500000	146300000	145800000	*	2-somy	2	1393295690	1539095690	147.488	148.157	2	S41_bwag37.sorted.bam1	6	2	diploid
eg	9	500000	141000000	140500000	*	2-somy	2	1539659712	1680159712	147.488	148.405	2	S41_bwag37.sorted.bam1	6	2	diploid
eg	10	200000	135400000	135200000	*	3-somy	3	1680573143	1815773143	221.231	220.471	2	S41_bwag37.sorted.bam1	6	2	diploid
eg	11	200000	134900000	134700000	*	2-somy	2	1816107890	1950807890	147.488	150.245	2	S41_bwag37.sorted.bam1	6	2	diploid
eg	12	200000	133800000	133600000	*	3-somy	3	1951114406	2084714406	221.231	220.414	2	S41_bwag37.sorted.bam1	6	2	diploid
eg	13	19500000	115100000	95600000	*	3-somy	3	2104266301	2199866301	221.231	221.03	2	S41_bwag37.sorted.bam1	6	2	diploid
eg	14	20600000	107200000	86600000	*	2-somy	2	2220536179	2307136179	147.488	148.458	2	S41_bwag37.sorted.bam1	6	2	diploid
eg	15	22000000	102400000	80400000	*	2-somy	2	2329285719	2409685719	147.488	148.531	2	S41_bwag37.sorted.bam1	6	2	diploid
eg	16	100000	90100000	90000000	*	2-somy	2	2409917111	2499917111	147.488	148.053	2	S41_bwag37.sorted.bam1	6	2	diploid
eg	17	0	81100000	81100000	*	3-somy	3	2500171864	2581271864	221.231	218.734	2	S41_bwag37.sorted.bam1	6	2	diploid
eg	18	200000	78000000	77800000	*	2-somy	2	2581567074	2659367074	147.488	149.781	2	S41_bwag37.sorted.bam1	6	2	diploid
eg	19	500000	59100000	58600000	*	2-somy	2	2659944322	2718544322	147.488	140.224	2	S41_bwag37.sorted.bam1	6	2	diploid
eg	20	100000	62900000	62800000	*	3-somy	3	2718673305	2781473305	221.231	225.474	2	S41_bwag37.sorted.bam1	6	2	diploid
eg	21	15500000	48100000	32600000	*	2-somy	2	2797098825	2829698825	147.488	149.383	2	S41_bwag37.sorted.bam1	6	2	diploid
eg	22	17000000	51200000	34200000	*	2-somy	2	2846728720	2880928720	147.488	146.041	2	S41_bwag37.sorted.bam1	6	2	diploid
eg	X	300000	155200000	154900000	*	3-somy	3	2881333286	3036233286	221.231	207.516	2	S41_bwag37.sorted.bam1	6	2	diploid
BI	1	1000000	249200000	248200000	*	4-somy	4	1000000	249200000	31.0814	31.3355	14	S56_bwag37.sorted.bam	3	4	tetraploid
BI	2	0	243000000	243000000	*	4-somy	4	249250621	492250621	31.0814	31.161	14	S56_bwag37.sorted.bam	3	4	tetraploid
BI	3	100000	197800000	197700000	*	4-somy	4	492549994	690249994	31.0814	31.2236	14	S56_bwag37.sorted.bam	3	4	tetraploid
BI	4	500000	191100000	190600000	*	4-somy	4	690972424	881572424	31.0814	31.0073	14	S56_bwag37.sorted.bam	3	4	tetraploid
BI	5	0	180700000	180700000	*	4-somy	4	881626700	1062326700	31.0814	31.4764	14	S56_bwag37.sorted.bam	3	4	tetraploid
BI	6	200000	170900000	170700000	*	4-somy	4	1062741960	1233441960	31.0814	30.3718	14	S56_bwag37.sorted.bam	3	4	tetraploid
BI	7	0	159100000	159100000	*	4-somy	4	1233657027	1392757027	31.0814	31.0616	14	S56_bwag37.sorted.bam	3	4	tetraploid
BI	8	500000	146300000	145800000	*	4-somy	4	1393295690	1539095690	31.0814	31.2123	14	S56_bwag37.sorted.bam	3	4	tetraploid
BI	9	500000	141100000	140600000	*	4-somy	4	1539659712	1680259712	31.0814	31.3767	14	S56_bwag37.sorted.bam	3	4	tetraploid
BI	10	100000	135400000	135300000	*	4-somy	4	1680473143	1815773143	31.0814	30.9693	14	S56_bwag37.sorted.bam	3	4	tetraploid
BI	11	200000	135000000	134800000	*	4-somy	4	1816107890	1950907890	31.0814	31.3714	14	S56_bwag37.sorted.bam	3	4	tetraploid
BI	12	0	133800000	133800000	*	4-somy	4	1950914406	2084714406	31.0814	31.1855	14	S56_bwag37.sorted.bam	3	4	tetraploid
BI	13	19500000	115100000	95600000	*	4-somy	4	2104266301	2199866301	31.0814	30.9705	14	S56_bwag37.sorted.bam	3	4	tetraploid
BI	14	20500000	107300000	86800000	*	4-somy	4	2220436179	2307236179	31.0814	31.485	14	S56_bwag37.sorted.bam	3	4	tetraploid
BI	15	22000000	102400000	80400000	*	4-somy	4	2329285719	2409685719	31.0814	31.2209	14	S56_bwag37.sorted.bam	3	4	tetraploid
BI	16	0	90200000	90200000	*	4-somy	4	2409817111	2500017111	31.0814	31.4733	14	S56_bwag37.sorted.bam	3	4	tetraploid
BI	17	0	81100000	81100000	*	4-somy	4	2500171864	2581271864	31.0814	30.966	14	S56_bwag37.sorted.bam	3	4	tetraploid
BI	18	0	78000000	78000000	*	3-somy	3	2581367074	2659367074	23.311	23.3836	14	S56_bwag37.sorted.bam	3	4	tetraploid
BI	19	500000	59100000	58600000	*	4-somy	4	2659944322	2718544322	31.0814	30.3435	14	S56_bwag37.sorted.bam	3	4	tetraploid
BI	20	100000	63000000	62900000	*	4-somy	4	2718673305	2781573305	31.0814	31.5852	14	S56_bwag37.sorted.bam	3	4	tetraploid
BI	21	15500000	48100000	32600000	*	4-somy	4	2797098825	2829698825	31.0814	31.5541	14	S56_bwag37.sorted.bam	3	4	tetraploid
BI	22	17000000	51200000	34200000	*	4-somy	4	2846728720	2880928720	31.0814	31.1531	14	S56_bwag37.sorted.bam	3	4	tetraploid
BI	X	200000	155200000	155000000	*	4-somy	4	2881233286	3036233286	31.0814	30.2844	14	S56_bwag37.sorted.bam	3	4	tetraploid
BJ	1	1000000	249200000	248200000	*	4-somy	4	1000000	249200000	49.734	49.9858	5	S73_bwag37.sorted.bam	3	4	tetraploid
BJ	2	0	243000000	243000000	*	4-somy	4	249250621	492250621	49.734	49.7667	5	S73_bwag37.sorted.bam	3	4	tetraploid
BJ	3	100000	197800000	197700000	*	4-somy	4	492549994	690249994	49.734	49.6227	5	S73_bwag37.sorted.bam	3	4	tetraploid
BJ	4	500000	191100000	190600000	*	4-somy	4	690972424	881572424	49.734	49.2403	5	S73_bwag37.sorted.bam	3	4	tetraploid
BJ	5	0	180700000	180700000	*	4-somy	4	881626700	1062326700	49.734	50.0217	5	S73_bwag37.sorted.bam	3	4	tetraploid
BJ	6	200000	170900000	170700000	*	4-somy	4	1062741960	1233441960	49.734	49.3792	5	S73_bwag37.sorted.bam	3	4	tetraploid
BJ	7	0	159100000	159100000	*	4-somy	4	1233657027	1392757027	49.734	49.4766	5	S73_bwag37.sorted.bam	3	4	tetraploid
BJ	8	500000	146300000	145800000	*	6-somy	6	1393295690	1539095690	74.601	74.322	5	S73_bwag37.sorted.bam	3	4	tetraploid
BJ	9	500000	141000000	140500000	*	4-somy	4	1539659712	1680159712	49.734	49.5717	5	S73_bwag37.sorted.bam	3	4	tetraploid
BJ	10	100000	135400000	135300000	*	4-somy	4	1680473143	1815773143	49.734	49.5983	5	S73_bwag37.sorted.bam	3	4	tetraploid
BJ	11	200000	134900000	134700000	*	4-somy	4	1816107890	1950807890	49.734	49.9759	5	S73_bwag37.sorted.bam	3	4	tetraploid
BJ	12	200000	133800000	133600000	*	4-somy	4	1951114406	2084714406	49.734	49.7269	5	S73_bwag37.sorted.bam	3	4	tetraploid
BJ	13	19500000	115000000	95500000	*	4-somy	4	2104266301	2199766301	49.734	49.9736	5	S73_bwag37.sorted.bam	3	4	tetraploid
BJ	14	20500000	107200000	86700000	*	4-somy	4	2220436179	2307136179	49.734	50.2735	5	S73_bwag37.sorted.bam	3	4	tetraploid
BJ	15	22000000	102400000	80400000	*	4-somy	4	2329285719	2409685719	49.734	49.925	5	S73_bwag37.sorted.bam	3	4	tetraploid
BJ	16	0	90100000	90100000	*	4-somy	4	2409817111	2499917111	49.734	50.2827	5	S73_bwag37.sorted.bam	3	4	tetraploid
BJ	17	0	81100000	81100000	*	4-somy	4	2500171864	2581271864	49.734	49.8367	5	S73_bwag37.sorted.bam	3	4	tetraploid
BJ	18	100000	78000000	77900000	*	4-somy	4	2581467074	2659367074	49.734	49.9334	5	S73_bwag37.sorted.bam	3	4	tetraploid
BJ	19	500000	59100000	58600000	*	4-somy	4	2659944322	2718544322	49.734	48.2038	5	S73_bwag37.sorted.bam	3	4	tetraploid
BJ	20	100000	62900000	62800000	*	5-somy	5	2718673305	2781473305	62.1675	63.2816	5	S73_bwag37.sorted.bam	3	4	tetraploid
BJ	21	15500000	48100000	32600000	*	3-somy	3	2797098825	2829698825	37.3005	37.9026	5	S73_bwag37.sorted.bam	3	4	tetraploid
BJ	22	17000000	51200000	34200000	*	4-somy	4	2846728720	2880928720	49.734	50.5216	5	S73_bwag37.sorted.bam	3	4	tetraploid
BJ	X	100000	155200000	155100000	*	4-somy	4	2881133286	3036233286	49.734	48.4284	5	S73_bwag37.sorted.bam	3	4	tetraploid
BK	1	1000000	249200000	248200000	*	4-somy	4	1000000	249200000	36.5665	37.2963	15	S05_bwag37.sorted.bam	3	4	tetraploid
BK	2	0	243000000	243000000	*	4-somy	4	249250621	492250621	36.5665	36.9805	15	S05_bwag37.sorted.bam	3	4	tetraploid
BK	3	100000	197800000	197700000	*	4-somy	4	492549994	690249994	36.5665	37.17	15	S05_bwag37.sorted.bam	3	4	tetraploid
BK	4	500000	191100000	190600000	*	4-somy	4	690972424	881572424	36.5665	36.4252	15	S05_bwag37.sorted.bam	3	4	tetraploid
BK	5	0	180700000	180700000	*	4-somy	4	881626700	1062326700	36.5665	37.157	15	S05_bwag37.sorted.bam	3	4	tetraploid
BK	6	200000	170900000	170700000	*	4-somy	4	1062741960	1233441960	36.5665	37.0032	15	S05_bwag37.sorted.bam	3	4	tetraploid
BK	7	0	159100000	159100000	*	4-somy	4	1233657027	1392757027	36.5665	36.3699	15	S05_bwag37.sorted.bam	3	4	tetraploid
BK	8	500000	146300000	145800000	*	4-somy	4	1393295690	1539095690	36.5665	37.4864	15	S05_bwag37.sorted.bam	3	4	tetraploid
BK	9	500000	141000000	140500000	*	4-somy	4	1539659712	1680159712	36.5665	36.7277	15	S05_bwag37.sorted.bam	3	4	tetraploid
BK	10	100000	135400000	135300000	*	4-somy	4	1680473143	1815773143	36.5665	36.9916	15	S05_bwag37.sorted.bam	3	4	tetraploid
BK	11	200000	135000000	134800000	*	4-somy	4	1816107890	1950907890	36.5665	36.7306	15	S05_bwag37.sorted.bam	3	4	tetraploid
BK	12	0	133800000	133800000	*	4-somy	4	1950914406	2084714406	36.5665	37.163	15	S05_bwag37.sorted.bam	3	4	tetraploid
BK	13	19500000	115100000	95600000	*	4-somy	4	2104266301	2199866301	36.5665	37.0603	15	S05_bwag37.sorted.bam	3	4	tetraploid
BK	14	20500000	107300000	86800000	*	4-somy	4	2220436179	2307236179	36.5665	36.6242	15	S05_bwag37.sorted.bam	3	4	tetraploid
BK	15	22300000	102400000	80100000	*	4-somy	4	2329585719	2409685719	36.5665	36.9657	15	S05_bwag37.sorted.bam	3	4	tetraploid
BK	16	0	90200000	90200000	*	4-somy	4	2409817111	2500017111	36.5665	37.1063	15	S05_bwag37.sorted.bam	3	4	tetraploid
BK	17	0	81100000	81100000	*	4-somy	4	2500171864	2581271864	36.5665	37.1517	15	S05_bwag37.sorted.bam	3	4	tetraploid
BK	18	100000	78000000	77900000	*	4-somy	4	2581467074	2659367074	36.5665	36.7662	15	S05_bwag37.sorted.bam	3	4	tetraploid
BK	19	500000	59100000	58600000	*	4-somy	4	2659944322	2718544322	36.5665	36.1113	15	S05_bwag37.sorted.bam	3	4	tetraploid
BK	20	100000	62900000	62800000	*	4-somy	4	2718673305	2781473305	36.5665	37.7037	15	S05_bwag37.sorted.bam	3	4	tetraploid
BK	21	15500000	48100000	32600000	*	4-somy	4	2797098825	2829698825	36.5665	37.2894	15	S05_bwag37.sorted.bam	3	4	tetraploid
BK	22	17000000	51200000	34200000	*	4-somy	4	2846728720	2880928720	36.5665	36.9633	15	S05_bwag37.sorted.bam	3	4	tetraploid
BK	X	200000	155200000	155000000	*	4-somy	4	2881233286	3036233286	36.5665	35.1682	15	S05_bwag37.sorted.bam	3	4	tetraploid
bu	1	1000000	249200000	248200000	*	2-somy	2	1000000	249200000	37.8231	38.0499	28	S88_bwag37.sorted.bam	2	2	diploid
bu	2	0	243000000	243000000	*	2-somy	2	249250621	492250621	37.8231	37.9841	28	S88_bwag37.sorted.bam	2	2	diploid
bu	3	200000	197800000	197600000	*	2-somy	2	492649994	690249994	37.8231	37.8464	28	S88_bwag37.sorted.bam	2	2	diploid
bu	4	500000	190500000	190000000	*	2-somy	2	690972424	880972424	37.8231	37.451	28	S88_bwag37.sorted.bam	2	2	diploid
bu	5	0	180700000	180700000	*	2-somy	2	881626700	1062326700	37.8231	37.7472	28	S88_bwag37.sorted.bam	2	2	diploid
bu	6	200000	170900000	170700000	*	2-somy	2	1062741960	1233441960	37.8231	37.7163	28	S88_bwag37.sorted.bam	2	2	diploid
bu	7	0	159100000	159100000	*	2-somy	2	1233657027	1392757027	37.8231	37.336	28	S88_bwag37.sorted.bam	2	2	diploid
bu	8	500000	146300000	145800000	*	2-somy	2	1393295690	1539095690	37.8231	37.5818	28	S88_bwag37.sorted.bam	2	2	diploid
bu	9	500000	141100000	140600000	*	2-somy	2	1539659712	1680259712	37.8231	37.6386	28	S88_bwag37.sorted.bam	2	2	diploid
bu	10	0	135400000	135400000	*	2-somy	2	1680373143	1815773143	37.8231	37.8135	28	S88_bwag37.sorted.bam	2	2	diploid
bu	11	200000	134900000	134700000	*	2-somy	2	1816107890	1950807890	37.8231	37.9501	28	S88_bwag37.sorted.bam	2	2	diploid
bu	12	0	133800000	133800000	*	2-somy	2	1950914406	2084714406	37.8231	37.9586	28	S88_bwag37.sorted.bam	2	2	diploid
bu	13	19500000	115100000	95600000	*	2-somy	2	2104266301	2199866301	37.8231	37.9688	28	S88_bwag37.sorted.bam	2	2	diploid
bu	14	20500000	107200000	86700000	*	2-somy	2	2220436179	2307136179	37.8231	37.9098	28	S88_bwag37.sorted.bam	2	2	diploid
bu	15	22100000	102400000	80300000	*	2-somy	2	2329385719	2409685719	37.8231	38.0112	28	S88_bwag37.sorted.bam	2	2	diploid
bu	16	0	90100000	90100000	*	2-somy	2	2409817111	2499917111	37.8231	38.1233	28	S88_bwag37.sorted.bam	2	2	diploid
bu	17	0	81100000	81100000	*	2-somy	2	2500171864	2581271864	37.8231	36.9715	28	S88_bwag37.sorted.bam	2	2	diploid
bu	18	100000	78000000	77900000	*	2-somy	2	2581467074	2659367074	37.8231	38.1158	28	S88_bwag37.sorted.bam	2	2	diploid
bu	19	500000	59100000	58600000	*	2-somy	2	2659944322	2718544322	37.8231	36.2347	28	S88_bwag37.sorted.bam	2	2	diploid
bu	20	100000	62900000	62800000	*	3-somy	3	2718673305	2781473305	56.7347	56.6572	28	S88_bwag37.sorted.bam	2	2	diploid
bu	21	15500000	48100000	32600000	*	2-somy	2	2797098825	2829698825	37.8231	38.2124	28	S88_bwag37.sorted.bam	2	2	diploid
bu	22	17000000	51300000	34300000	*	2-somy	2	2846728720	2881028720	37.8231	37.3462	28	S88_bwag37.sorted.bam	2	2	diploid
bu	X	200000	155200000	155000000	*	2-somy	2	2881233286	3036233286	37.8231	36.6192	28	S88_bwag37.sorted.bam	2	2	diploid
ca	1	1000000	249200000	248200000	*	2-somy	2	1000000	249200000	31.7191	32.142	13	S06_bwag37.sorted.bam	4	2	diploid
ca	2	0	243000000	243000000	*	2-somy	2	249250621	492250621	31.7191	31.9542	13	S06_bwag37.sorted.bam	4	2	diploid
ca	3	100000	197800000	197700000	*	2-somy	2	492549994	690249994	31.7191	31.9936	13	S06_bwag37.sorted.bam	4	2	diploid
ca	4	500000	191100000	190600000	*	2-somy	2	690972424	881572424	31.7191	31.4691	13	S06_bwag37.sorted.bam	4	2	diploid
ca	5	0	180700000	180700000	*	2-somy	2	881626700	1062326700	31.7191	31.7517	13	S06_bwag37.sorted.bam	4	2	diploid
ca	6	200000	170900000	170700000	*	2-somy	2	1062741960	1233441960	31.7191	32.0506	13	S06_bwag37.sorted.bam	4	2	diploid
ca	7	100000	159100000	159000000	*	3-somy	3	1233757027	1392757027	47.5787	46.64	13	S06_bwag37.sorted.bam	4	2	diploid
ca	8	500000	146300000	145800000	*	2-somy	2	1393295690	1539095690	31.7191	31.7309	13	S06_bwag37.sorted.bam	4	2	diploid
ca	9	600000	141000000	140400000	*	2-somy	2	1539759712	1680159712	31.7191	31.935	13	S06_bwag37.sorted.bam	4	2	diploid
ca	10	100000	135400000	135300000	*	2-somy	2	1680473143	1815773143	31.7191	32.2788	13	S06_bwag37.sorted.bam	4	2	diploid
ca	11	200000	135000000	134800000	*	2-somy	2	1816107890	1950907890	31.7191	31.8691	13	S06_bwag37.sorted.bam	4	2	diploid
ca	12	100000	133800000	133700000	*	3-somy	3	1951014406	2084714406	47.5787	47.2172	13	S06_bwag37.sorted.bam	4	2	diploid
ca	13	19500000	115100000	95600000	*	2-somy	2	2104266301	2199866301	31.7191	31.7825	13	S06_bwag37.sorted.bam	4	2	diploid
ca	14	20500000	107300000	86800000	*	2-somy	2	2220436179	2307236179	31.7191	32.1427	13	S06_bwag37.sorted.bam	4	2	diploid
ca	15	22000000	102400000	80400000	*	2-somy	2	2329285719	2409685719	31.7191	31.8733	13	S06_bwag37.sorted.bam	4	2	diploid
ca	16	0	90100000	90100000	*	2-somy	2	2409817111	2499917111	31.7191	32.1088	13	S06_bwag37.sorted.bam	4	2	diploid
ca	17	0	81100000	81100000	*	2-somy	2	2500171864	2581271864	31.7191	31.6184	13	S06_bwag37.sorted.bam	4	2	diploid
ca	18	0	78000000	78000000	*	2-somy	2	2581367074	2659367074	31.7191	31.6584	13	S06_bwag37.sorted.bam	4	2	diploid
ca	19	500000	59100000	58600000	*	2-somy	2	2659944322	2718544322	31.7191	30.9317	13	S06_bwag37.sorted.bam	4	2	diploid
ca	20	100000	62900000	62800000	*	2-somy	2	2718673305	2781473305	31.7191	33.0159	13	S06_bwag37.sorted.bam	4	2	diploid
ca	21	15500000	48100000	32600000	*	2-somy	2	2797098825	2829698825	31.7191	31.815	13	S06_bwag37.sorted.bam	4	2	diploid
ca	22	17000000	51300000	34300000	*	2-somy	2	2846728720	2881028720	31.7191	31.7738	13	S06_bwag37.sorted.bam	4	2	diploid
ca	X	200000	155200000	155000000	*	2-somy	2	2881233286	3036233286	31.7191	30.5618	13	S06_bwag37.sorted.bam	4	2	diploid
cb	1	1000000	249200000	248200000	*	2-somy	2	1000000	249200000	28.6541	28.4211	22	S13_bwag37.sorted.bam	4	2	diploid
cb	2	0	243000000	243000000	*	2-somy	2	249250621	492250621	28.6541	28.2236	22	S13_bwag37.sorted.bam	4	2	diploid
cb	3	100000	197900000	197800000	*	2-somy	2	492549994	690349994	28.6541	28.0117	22	S13_bwag37.sorted.bam	4	2	diploid
cb	4	500000	191100000	190600000	*	2-somy	2	690972424	881572424	28.6541	27.8093	22	S13_bwag37.sorted.bam	4	2	diploid
cb	5	0	180700000	180700000	*	3-somy	3	881626700	1062326700	42.9812	39.4374	22	S13_bwag37.sorted.bam	4	2	diploid
cb	6	200000	170900000	170700000	*	2-somy	2	1062741960	1233441960	28.6541	27.8682	22	S13_bwag37.sorted.bam	4	2	diploid
cb	7	0	159100000	159100000	*	2-somy	2	1233657027	1392757027	28.6541	28.0071	22	S13_bwag37.sorted.bam	4	2	diploid
cb	8	500000	146300000	145800000	*	2-somy	2	1393295690	1539095690	28.6541	28.1056	22	S13_bwag37.sorted.bam	4	2	diploid
cb	9	500000	141000000	140500000	*	2-somy	2	1539659712	1680159712	28.6541	28.0953	22	S13_bwag37.sorted.bam	4	2	diploid
cb	10	100000	135500000	135400000	*	2-somy	2	1680473143	1815873143	28.6541	28.3353	22	S13_bwag37.sorted.bam	4	2	diploid
cb	11	200000	135000000	134800000	*	2-somy	2	1816107890	1950907890	28.6541	28.1891	22	S13_bwag37.sorted.bam	4	2	diploid
cb	12	200000	133800000	133600000	*	2-somy	2	1951114406	2084714406	28.6541	28.3275	22	S13_bwag37.sorted.bam	4	2	diploid
cb	13	19500000	115100000	95600000	*	2-somy	2	2104266301	2199866301	28.6541	28.0282	22	S13_bwag37.sorted.bam	4	2	diploid
cb	14	20500000	107200000	86700000	*	2-somy	2	2220436179	2307136179	28.6541	28.4552	22	S13_bwag37.sorted.bam	4	2	diploid
cb	15	22300000	102400000	80100000	*	2-somy	2	2329585719	2409685719	28.6541	28.2653	22	S13_bwag37.sorted.bam	4	2	diploid
cb	16	100000	90200000	90100000	*	2-somy	2	2409917111	2500017111	28.6541	28.5128	22	S13_bwag37.sorted.bam	4	2	diploid
cb	17	0	81100000	81100000	*	2-somy	2	2500171864	2581271864	28.6541	28.466	22	S13_bwag37.sorted.bam	4	2	diploid
cb	18	0	78000000	78000000	*	2-somy	2	2581367074	2659367074	28.6541	27.9225	22	S13_bwag37.sorted.bam	4	2	diploid
cb	19	500000	59100000	58600000	*	2-somy	2	2659944322	2718544322	28.6541	27.7965	22	S13_bwag37.sorted.bam	4	2	diploid
cb	20	100000	63000000	62900000	*	2-somy	2	2718673305	2781573305	28.6541	28.8844	22	S13_bwag37.sorted.bam	4	2	diploid
cb	21	15500000	48100000	32600000	*	2-somy	2	2797098825	2829698825	28.6541	28.6509	22	S13_bwag37.sorted.bam	4	2	diploid
cb	22	17100000	51200000	34100000	*	2-somy	2	2846828720	2880928720	28.6541	28.341	22	S13_bwag37.sorted.bam	4	2	diploid
cb	X	100000	155200000	155100000	*	2-somy	2	2881133286	3036233286	28.6541	26.6842	22	S13_bwag37.sorted.bam	4	2	diploid
cc	1	1000000	249200000	248200000	*	2-somy	2	1000000	249200000	26.3815	26.4939	16	S17_bwag37.sorted.bam	4	2	diploid
cc	2	0	243000000	243000000	*	3-somy	3	249250621	492250621	39.5723	39.3711	16	S17_bwag37.sorted.bam	4	2	diploid
cc	3	100000	197800000	197700000	*	2-somy	2	492549994	690249994	26.3815	26.5651	16	S17_bwag37.sorted.bam	4	2	diploid
cc	4	500000	191100000	190600000	*	2-somy	2	690972424	881572424	26.3815	26.1324	16	S17_bwag37.sorted.bam	4	2	diploid
cc	5	0	180700000	180700000	*	2-somy	2	881626700	1062326700	26.3815	26.2475	16	S17_bwag37.sorted.bam	4	2	diploid
cc	6	200000	170900000	170700000	*	2-somy	2	1062741960	1233441960	26.3815	26.2179	16	S17_bwag37.sorted.bam	4	2	diploid
cc	7	100000	159100000	159000000	*	2-somy	2	1233757027	1392757027	26.3815	26.1971	16	S17_bwag37.sorted.bam	4	2	diploid
cc	8	500000	146300000	145800000	*	2-somy	2	1393295690	1539095690	26.3815	26.4524	16	S17_bwag37.sorted.bam	4	2	diploid
cc	9	500000	141000000	140500000	*	2-somy	2	1539659712	1680159712	26.3815	26.5	16	S17_bwag37.sorted.bam	4	2	diploid
cc	10	100000	135500000	135400000	*	2-somy	2	1680473143	1815873143	26.3815	26.4327	16	S17_bwag37.sorted.bam	4	2	diploid
cc	11	200000	134900000	134700000	*	2-somy	2	1816107890	1950807890	26.3815	26.4835	16	S17_bwag37.sorted.bam	4	2	diploid
cc	12	200000	133800000	133600000	*	2-somy	2	1951114406	2084714406	26.3815	26.5325	16	S17_bwag37.sorted.bam	4	2	diploid
cc	13	19500000	115100000	95600000	*	2-somy	2	2104266301	2199866301	26.3815	26.4227	16	S17_bwag37.sorted.bam	4	2	diploid
cc	14	20600000	107300000	86700000	*	2-somy	2	2220536179	2307236179	26.3815	26.638	16	S17_bwag37.sorted.bam	4	2	diploid
cc	15	22300000	102400000	80100000	*	2-somy	2	2329585719	2409685719	26.3815	26.6398	16	S17_bwag37.sorted.bam	4	2	diploid
cc	16	0	90100000	90100000	*	2-somy	2	2409817111	2499917111	26.3815	27.0223	16	S17_bwag37.sorted.bam	4	2	diploid
cc	17	0	81100000	81100000	*	2-somy	2	2500171864	2581271864	26.3815	26.2028	16	S17_bwag37.sorted.bam	4	2	diploid
cc	18	100000	78000000	77900000	*	2-somy	2	2581467074	2659367074	26.3815	26.6052	16	S17_bwag37.sorted.bam	4	2	diploid
cc	19	500000	59100000	58600000	*	2-somy	2	2659944322	2718544322	26.3815	26.1584	16	S17_bwag37.sorted.bam	4	2	diploid
cc	20	100000	62900000	62800000	*	2-somy	2	2718673305	2781473305	26.3815	27.0291	16	S17_bwag37.sorted.bam	4	2	diploid
cc	21	15500000	48100000	32600000	*	2-somy	2	2797098825	2829698825	26.3815	27.1121	16	S17_bwag37.sorted.bam	4	2	diploid
cc	22	17200000	51200000	34000000	*	2-somy	2	2846928720	2880928720	26.3815	26.5836	16	S17_bwag37.sorted.bam	4	2	diploid
cc	X	0	155200000	155200000	*	2-somy	2	2881033286	3036233286	26.3815	25.5099	16	S17_bwag37.sorted.bam	4	2	diploid
cd	1	1000000	249200000	248200000	*	2-somy	2	1000000	249200000	35.4026	34.7115	10	S18_bwag37.sorted.bam	4	2	diploid
cd	2	0	243000000	243000000	*	2-somy	2	249250621	492250621	35.4026	34.5072	10	S18_bwag37.sorted.bam	4	2	diploid
cd	3	0	197800000	197800000	*	2-somy	2	492449994	690249994	35.4026	34.9161	10	S18_bwag37.sorted.bam	4	2	diploid
cd	4	500000	191100000	190600000	*	2-somy	2	690972424	881572424	35.4026	34.4512	10	S18_bwag37.sorted.bam	4	2	diploid
cd	5	0	180700000	180700000	*	2-somy	2	881626700	1062326700	35.4026	34.5944	10	S18_bwag37.sorted.bam	4	2	diploid
cd	6	200000	170900000	170700000	*	2-somy	2	1062741960	1233441960	35.4026	34.4771	10	S18_bwag37.sorted.bam	4	2	diploid
cd	7	100000	159100000	159000000	*	3-somy	3	1233757027	1392757027	53.1038	51.2202	10	S18_bwag37.sorted.bam	4	2	diploid
cd	8	500000	146300000	145800000	*	2-somy	2	1393295690	1539095690	35.4026	34.949	10	S18_bwag37.sorted.bam	4	2	diploid
cd	9	500000	141100000	140600000	*	2-somy	2	1539659712	1680259712	35.4026	34.7712	10	S18_bwag37.sorted.bam	4	2	diploid
cd	10	0	135500000	135500000	*	2-somy	2	1680373143	1815873143	35.4026	34.5058	10	S18_bwag37.sorted.bam	4	2	diploid
cd	11	200000	135000000	134800000	*	2-somy	2	1816107890	1950907890	35.4026	34.727	10	S18_bwag37.sorted.bam	4	2	diploid
cd	12	100000	133800000	133700000	*	2-somy	2	1951014406	2084714406	35.4026	34.7003	10	S18_bwag37.sorted.bam	4	2	diploid
cd	13	19500000	115100000	95600000	*	2-somy	2	2104266301	2199866301	35.4026	34.2967	10	S18_bwag37.sorted.bam	4	2	diploid
cd	14	20500000	107300000	86800000	*	2-somy	2	2220436179	2307236179	35.4026	34.71	10	S18_bwag37.sorted.bam	4	2	diploid
cd	15	22300000	102400000	80100000	*	2-somy	2	2329585719	2409685719	35.4026	34.8152	10	S18_bwag37.sorted.bam	4	2	diploid
cd	16	0	90200000	90200000	*	2-somy	2	2409817111	2500017111	35.4026	35.3398	10	S18_bwag37.sorted.bam	4	2	diploid
cd	17	0	81100000	81100000	*	2-somy	2	2500171864	2581271864	35.4026	34.5714	10	S18_bwag37.sorted.bam	4	2	diploid
cd	18	0	78000000	78000000	*	2-somy	2	2581367074	2659367074	35.4026	34.5256	10	S18_bwag37.sorted.bam	4	2	diploid
cd	19	500000	59100000	58600000	*	2-somy	2	2659944322	2718544322	35.4026	33.8569	10	S18_bwag37.sorted.bam	4	2	diploid
cd	20	100000	63000000	62900000	*	2-somy	2	2718673305	2781573305	35.4026	35.5679	10	S18_bwag37.sorted.bam	4	2	diploid
cd	21	15500000	48100000	32600000	*	2-somy	2	2797098825	2829698825	35.4026	34.8103	10	S18_bwag37.sorted.bam	4	2	diploid
cd	22	17300000	51200000	33900000	*	2-somy	2	2847028720	2880928720	35.4026	34.7729	10	S18_bwag37.sorted.bam	4	2	diploid
cd	X	100000	155200000	155100000	*	2-somy	2	2881133286	3036233286	35.4026	33.2248	10	S18_bwag37.sorted.bam	4	2	diploid
ce	1	1000000	249200000	248200000	*	2-somy	2	1000000	249200000	34.9977	34.9956	49	S25_bwag37.sorted.bam	4	2	diploid
ce	2	0	243000000	243000000	*	2-somy	2	249250621	492250621	34.9977	35.0235	49	S25_bwag37.sorted.bam	4	2	diploid
ce	3	100000	197800000	197700000	*	2-somy	2	492549994	690249994	34.9977	35.2825	49	S25_bwag37.sorted.bam	4	2	diploid
ce	4	500000	191100000	190600000	*	2-somy	2	690972424	881572424	34.9977	34.5728	49	S25_bwag37.sorted.bam	4	2	diploid
ce	5	0	180700000	180700000	*	2-somy	2	881626700	1062326700	34.9977	35.0691	49	S25_bwag37.sorted.bam	4	2	diploid
ce	6	200000	170900000	170700000	*	2-somy	2	1062741960	1233441960	34.9977	34.6474	49	S25_bwag37.sorted.bam	4	2	diploid
ce	7	0	159100000	159100000	*	2-somy	2	1233657027	1392757027	34.9977	34.6859	49	S25_bwag37.sorted.bam	4	2	diploid
ce	8	500000	146300000	145800000	*	2-somy	2	1393295690	1539095690	34.9977	35.3031	49	S25_bwag37.sorted.bam	4	2	diploid
ce	9	500000	141000000	140500000	*	2-somy	2	1539659712	1680159712	34.9977	35.0097	49	S25_bwag37.sorted.bam	4	2	diploid
ce	10	200000	135500000	135300000	*	2-somy	2	1680573143	1815873143	34.9977	34.8686	49	S25_bwag37.sorted.bam	4	2	diploid
ce	11	200000	134900000	134700000	*	3-somy	3	1816107890	1950807890	52.4965	52.2215	49	S25_bwag37.sorted.bam	4	2	diploid
ce	12	200000	133500000	133300000	*	2-somy	2	1951114406	2084414406	34.9977	35.2196	49	S25_bwag37.sorted.bam	4	2	diploid
ce	13	19500000	115100000	95600000	*	2-somy	2	2104266301	2199866301	34.9977	35.0033	49	S25_bwag37.sorted.bam	4	2	diploid
ce	14	20500000	107300000	86800000	*	2-somy	2	2220436179	2307236179	34.9977	35.1401	49	S25_bwag37.sorted.bam	4	2	diploid
ce	15	22100000	102500000	80400000	*	2-somy	2	2329385719	2409785719	34.9977	35.018	49	S25_bwag37.sorted.bam	4	2	diploid
ce	16	100000	90100000	90000000	*	2-somy	2	2409917111	2499917111	34.9977	35.6586	49	S25_bwag37.sorted.bam	4	2	diploid
ce	17	0	81100000	81100000	*	2-somy	2	2500171864	2581271864	34.9977	34.2393	49	S25_bwag37.sorted.bam	4	2	diploid
ce	18	100000	78000000	77900000	*	2-somy	2	2581467074	2659367074	34.9977	35.2176	49	S25_bwag37.sorted.bam	4	2	diploid
ce	19	500000	59100000	58600000	*	2-somy	2	2659944322	2718544322	34.9977	33.6491	49	S25_bwag37.sorted.bam	4	2	diploid
ce	20	100000	62900000	62800000	*	2-somy	2	2718673305	2781473305	34.9977	35.828	49	S25_bwag37.sorted.bam	4	2	diploid
ce	21	15500000	48100000	32600000	*	2-somy	2	2797098825	2829698825	34.9977	35.4725	49	S25_bwag37.sorted.bam	4	2	diploid
ce	22	17000000	51200000	34200000	*	2-somy	2	2846728720	2880928720	34.9977	35.6559	49	S25_bwag37.sorted.bam	4	2	diploid
ce	X	200000	155200000	155000000	*	2-somy	2	2881233286	3036233286	34.9977	34.2809	49	S25_bwag37.sorted.bam	4	2	diploid
cf	1	1000000	249200000	248200000	*	2-somy	2	1000000	249200000	29.197	29.7721	23	S38_bwag37.sorted.bam	4	2	diploid
cf	2	0	243000000	243000000	*	2-somy	2	249250621	492250621	29.197	29.0634	23	S38_bwag37.sorted.bam	4	2	diploid
cf	3	100000	197800000	197700000	*	2-somy	2	492549994	690249994	29.197	29.1571	23	S38_bwag37.sorted.bam	4	2	diploid
cf	4	500000	191100000	190600000	*	2-somy	2	690972424	881572424	29.197	28.8458	23	S38_bwag37.sorted.bam	4	2	diploid
cf	5	0	54700000	54700000	*	2-somy	2	881626700	936326700	29.197	28.1508	23	S38_bwag37.sorted.bam	4	2	diploid
cf	5	54700000	180700000	126000000	*	3-somy	3	936326700	1062326700	43.7955	43.5579	23	S38_bwag37.sorted.bam	4	2	diploid
cf	6	200000	170900000	170700000	*	2-somy	2	1062741960	1233441960	29.197	29.0269	23	S38_bwag37.sorted.bam	4	2	diploid
cf	7	100000	159100000	159000000	*	2-somy	2	1233757027	1392757027	29.197	28.6248	23	S38_bwag37.sorted.bam	4	2	diploid
cf	8	500000	146300000	145800000	*	2-somy	2	1393295690	1539095690	29.197	29.099	23	S38_bwag37.sorted.bam	4	2	diploid
cf	9	500000	141000000	140500000	*	2-somy	2	1539659712	1680159712	29.197	29.2668	23	S38_bwag37.sorted.bam	4	2	diploid
cf	10	0	135500000	135500000	*	2-somy	2	1680373143	1815873143	29.197	29.0774	23	S38_bwag37.sorted.bam	4	2	diploid
cf	11	200000	135000000	134800000	*	2-somy	2	1816107890	1950907890	29.197	29.0136	23	S38_bwag37.sorted.bam	4	2	diploid
cf	12	100000	133800000	133700000	*	2-somy	2	1951014406	2084714406	29.197	29.1041	23	S38_bwag37.sorted.bam	4	2	diploid
cf	13	19500000	115100000	95600000	*	2-somy	2	2104266301	2199866301	29.197	28.8438	23	S38_bwag37.sorted.bam	4	2	diploid
cf	14	20500000	107300000	86800000	*	2-somy	2	2220436179	2307236179	29.197	29.4151	23	S38_bwag37.sorted.bam	4	2	diploid
cf	15	22000000	102400000	80400000	*	2-somy	2	2329285719	2409685719	29.197	29.2747	23	S38_bwag37.sorted.bam	4	2	diploid
cf	16	0	90100000	90100000	*	2-somy	2	2409817111	2499917111	29.197	29.3229	23	S38_bwag37.sorted.bam	4	2	diploid
cf	17	0	81100000	81100000	*	2-somy	2	2500171864	2581271864	29.197	29.4165	23	S38_bwag37.sorted.bam	4	2	diploid
cf	18	0	78000000	78000000	*	2-somy	2	2581367074	2659367074	29.197	29.2616	23	S38_bwag37.sorted.bam	4	2	diploid
cf	19	500000	59100000	58600000	*	2-somy	2	2659944322	2718544322	29.197	28.1792	23	S38_bwag37.sorted.bam	4	2	diploid
cf	20	100000	63000000	62900000	*	2-somy	2	2718673305	2781573305	29.197	29.9423	23	S38_bwag37.sorted.bam	4	2	diploid
cf	21	15500000	48100000	32600000	*	2-somy	2	2797098825	2829698825	29.197	29.2056	23	S38_bwag37.sorted.bam	4	2	diploid
cf	22	17000000	51300000	34300000	*	2-somy	2	2846728720	2881028720	29.197	29.1581	23	S38_bwag37.sorted.bam	4	2	diploid
cf	X	100000	155200000	155100000	*	2-somy	2	2881133286	3036233286	29.197	27.2387	23	S38_bwag37.sorted.bam	4	2	diploid
cg	1	1000000	249200000	248200000	*	2-somy	2	1000000	249200000	13.8553	14.2157	24	S50_bwag37.sorted.bam	4	2	diploid
cg	2	0	243100000	243100000	*	2-somy	2	249250621	492350621	13.8553	14.139	24	S50_bwag37.sorted.bam	4	2	diploid
cg	3	0	197900000	197900000	*	2-somy	2	492449994	690349994	13.8553	14.0032	24	S50_bwag37.sorted.bam	4	2	diploid
cg	4	500000	191100000	190600000	*	2-somy	2	690972424	881572424	13.8553	14.0105	24	S50_bwag37.sorted.bam	4	2	diploid
cg	5	0	180700000	180700000	*	3-somy	3	881626700	1062326700	20.7829	21.0995	24	S50_bwag37.sorted.bam	4	2	diploid
cg	6	200000	170900000	170700000	*	2-somy	2	1062741960	1233441960	13.8553	13.8537	24	S50_bwag37.sorted.bam	4	2	diploid
cg	7	0	159100000	159100000	*	2-somy	2	1233657027	1392757027	13.8553	14.0266	24	S50_bwag37.sorted.bam	4	2	diploid
cg	8	500000	146300000	145800000	*	2-somy	2	1393295690	1539095690	13.8553	14.0227	24	S50_bwag37.sorted.bam	4	2	diploid
cg	9	500000	141100000	140600000	*	2-somy	2	1539659712	1680259712	13.8553	14.2041	24	S50_bwag37.sorted.bam	4	2	diploid
cg	10	100000	135500000	135400000	*	2-somy	2	1680473143	1815873143	13.8553	14.1351	24	S50_bwag37.sorted.bam	4	2	diploid
cg	11	100000	135000000	134900000	*	2-somy	2	1816007890	1950907890	13.8553	14.0384	24	S50_bwag37.sorted.bam	4	2	diploid
cg	12	100000	133800000	133700000	*	2-somy	2	1951014406	2084714406	13.8553	14.2961	24	S50_bwag37.sorted.bam	4	2	diploid
cg	13	19500000	115100000	95600000	*	2-somy	2	2104266301	2199866301	13.8553	13.955	24	S50_bwag37.sorted.bam	4	2	diploid
cg	14	20500000	107300000	86800000	*	2-somy	2	2220436179	2307236179	13.8553	14.0083	24	S50_bwag37.sorted.bam	4	2	diploid
cg	15	22300000	102400000	80100000	*	2-somy	2	2329585719	2409685719	13.8553	14.2087	24	S50_bwag37.sorted.bam	4	2	diploid
cg	16	0	90200000	90200000	*	2-somy	2	2409817111	2500017111	13.8553	14.1141	24	S50_bwag37.sorted.bam	4	2	diploid
cg	17	0	81100000	81100000	*	2-somy	2	2500171864	2581271864	13.8553	14.2518	24	S50_bwag37.sorted.bam	4	2	diploid
cg	18	100000	78000000	77900000	*	2-somy	2	2581467074	2659367074	13.8553	14.4709	24	S50_bwag37.sorted.bam	4	2	diploid
cg	19	500000	59100000	58600000	*	2-somy	2	2659944322	2718544322	13.8553	14.112	24	S50_bwag37.sorted.bam	4	2	diploid
cg	20	100000	63000000	62900000	*	2-somy	2	2718673305	2781573305	13.8553	14.6508	24	S50_bwag37.sorted.bam	4	2	diploid
cg	21	15500000	48100000	32600000	*	2-somy	2	2797098825	2829698825	13.8553	13.9182	24	S50_bwag37.sorted.bam	4	2	diploid
cg	22	17000000	51200000	34200000	*	2-somy	2	2846728720	2880928720	13.8553	14.237	24	S50_bwag37.sorted.bam	4	2	diploid
cg	X	200000	155200000	155000000	*	2-somy	2	2881233286	3036233286	13.8553	13.6315	24	S50_bwag37.sorted.bam	4	2	diploid
ef	1	1000000	249200000	248200000	*	2-somy	2	1000000	249200000	120.767	120.287	8	S52_bwag37.sorted.bam1	6	2	diploid
ef	2	0	243000000	243000000	*	2-somy	2	249250621	492250621	120.767	119.886	8	S52_bwag37.sorted.bam1	6	2	diploid
ef	3	100000	197800000	197700000	*	2-somy	2	492549994	690249994	120.767	119.659	8	S52_bwag37.sorted.bam1	6	2	diploid
ef	4	500000	190500000	190000000	*	2-somy	2	690972424	880972424	120.767	118.025	8	S52_bwag37.sorted.bam1	6	2	diploid
ef	5	100000	180700000	180600000	*	2-somy	2	881726700	1062326700	120.767	118.606	8	S52_bwag37.sorted.bam1	6	2	diploid
ef	6	200000	170800000	170600000	*	3-somy	3	1062741960	1233341960	181.151	178.707	8	S52_bwag37.sorted.bam1	6	2	diploid
ef	7	100000	159100000	159000000	*	3-somy	3	1233757027	1392757027	181.151	177.382	8	S52_bwag37.sorted.bam1	6	2	diploid
ef	8	500000	146300000	145800000	*	2-somy	2	1393295690	1539095690	120.767	119.457	8	S52_bwag37.sorted.bam1	6	2	diploid
ef	9	500000	141000000	140500000	*	2-somy	2	1539659712	1680159712	120.767	119.652	8	S52_bwag37.sorted.bam1	6	2	diploid
ef	10	0	135400000	135400000	*	2-somy	2	1680373143	1815773143	120.767	118.803	8	S52_bwag37.sorted.bam1	6	2	diploid
ef	11	200000	135000000	134800000	*	2-somy	2	1816107890	1950907890	120.767	120.264	8	S52_bwag37.sorted.bam1	6	2	diploid
ef	12	0	133800000	133800000	*	2-somy	2	1950914406	2084714406	120.767	120.413	8	S52_bwag37.sorted.bam1	6	2	diploid
ef	13	19500000	115100000	95600000	*	2-somy	2	2104266301	2199866301	120.767	118.274	8	S52_bwag37.sorted.bam1	6	2	diploid
ef	14	20500000	107300000	86800000	*	2-somy	2	2220436179	2307236179	120.767	119.455	8	S52_bwag37.sorted.bam1	6	2	diploid
ef	15	22300000	102400000	80100000	*	2-somy	2	2329585719	2409685719	120.767	119.527	8	S52_bwag37.sorted.bam1	6	2	diploid
ef	16	0	90100000	90100000	*	2-somy	2	2409817111	2499917111	120.767	121.716	8	S52_bwag37.sorted.bam1	6	2	diploid
ef	17	100000	81100000	81000000	*	2-somy	2	2500271864	2581271864	120.767	117.999	8	S52_bwag37.sorted.bam1	6	2	diploid
ef	18	200000	78000000	77800000	*	2-somy	2	2581567074	2659367074	120.767	120.311	8	S52_bwag37.sorted.bam1	6	2	diploid
ef	19	500000	59100000	58600000	*	2-somy	2	2659944322	2718544322	120.767	114.375	8	S52_bwag37.sorted.bam1	6	2	diploid
ef	20	100000	62900000	62800000	*	3-somy	3	2718673305	2781473305	181.151	181.198	8	S52_bwag37.sorted.bam1	6	2	diploid
ef	21	15500000	48100000	32600000	*	2-somy	2	2797098825	2829698825	120.767	120.387	8	S52_bwag37.sorted.bam1	6	2	diploid
ef	22	17100000	51100000	34000000	*	2-somy	2	2846828720	2880828720	120.767	118.176	8	S52_bwag37.sorted.bam1	6	2	diploid
ef	X	200000	155200000	155000000	*	1-somy	1	2881233286	3036233286	60.3837	58.5765	8	S52_bwag37.sorted.bam1	6	2	diploid
ch	1	1000000	249200000	248200000	*	2-somy	2	1000000	249200000	36.9133	37.1128	39	S52_bwag37.sorted.bam	4	2	diploid
ch	2	0	243000000	243000000	*	2-somy	2	249250621	492250621	36.9133	36.5931	39	S52_bwag37.sorted.bam	4	2	diploid
ch	3	100000	197700000	197600000	*	2-somy	2	492549994	690149994	36.9133	37.0082	39	S52_bwag37.sorted.bam	4	2	diploid
ch	4	500000	191100000	190600000	*	2-somy	2	690972424	881572424	36.9133	36.4848	39	S52_bwag37.sorted.bam	4	2	diploid
ch	5	0	180700000	180700000	*	2-somy	2	881626700	1062326700	36.9133	36.5498	39	S52_bwag37.sorted.bam	4	2	diploid
ch	6	200000	170900000	170700000	*	2-somy	2	1062741960	1233441960	36.9133	36.6567	39	S52_bwag37.sorted.bam	4	2	diploid
ch	7	100000	159100000	159000000	*	2-somy	2	1233757027	1392757027	36.9133	36.8243	39	S52_bwag37.sorted.bam	4	2	diploid
ch	8	500000	146300000	145800000	*	2-somy	2	1393295690	1539095690	36.9133	36.7799	39	S52_bwag37.sorted.bam	4	2	diploid
ch	9	500000	141000000	140500000	*	2-somy	2	1539659712	1680159712	36.9133	36.541	39	S52_bwag37.sorted.bam	4	2	diploid
ch	10	0	135400000	135400000	*	2-somy	2	1680373143	1815773143	36.9133	37.7689	39	S52_bwag37.sorted.bam	4	2	diploid
ch	11	200000	135000000	134800000	*	2-somy	2	1816107890	1950907890	36.9133	36.8463	39	S52_bwag37.sorted.bam	4	2	diploid
ch	12	0	133800000	133800000	*	2-somy	2	1950914406	2084714406	36.9133	37.1959	39	S52_bwag37.sorted.bam	4	2	diploid
ch	13	19500000	115100000	95600000	*	2-somy	2	2104266301	2199866301	36.9133	36.7567	39	S52_bwag37.sorted.bam	4	2	diploid
ch	14	20500000	107300000	86800000	*	2-somy	2	2220436179	2307236179	36.9133	36.9499	39	S52_bwag37.sorted.bam	4	2	diploid
ch	15	22300000	102400000	80100000	*	2-somy	2	2329585719	2409685719	36.9133	36.7237	39	S52_bwag37.sorted.bam	4	2	diploid
ch	16	100000	90100000	90000000	*	2-somy	2	2409917111	2499917111	36.9133	36.7549	39	S52_bwag37.sorted.bam	4	2	diploid
ch	17	0	81100000	81100000	*	2-somy	2	2500171864	2581271864	36.9133	36.9985	39	S52_bwag37.sorted.bam	4	2	diploid
ch	18	100000	78000000	77900000	*	3-somy	3	2581467074	2659367074	55.3699	54.9642	39	S52_bwag37.sorted.bam	4	2	diploid
ch	19	500000	59100000	58600000	*	2-somy	2	2659944322	2718544322	36.9133	35.771	39	S52_bwag37.sorted.bam	4	2	diploid
ch	20	100000	62900000	62800000	*	2-somy	2	2718673305	2781473305	36.9133	40.8577	39	S52_bwag37.sorted.bam	4	2	diploid
ch	21	15500000	48100000	32600000	*	2-somy	2	2797098825	2829698825	36.9133	36.785	39	S52_bwag37.sorted.bam	4	2	diploid
ch	22	17000000	51200000	34200000	*	2-somy	2	2846728720	2880928720	36.9133	37.0099	39	S52_bwag37.sorted.bam	4	2	diploid
ch	X	200000	155200000	155000000	*	2-somy	2	2881233286	3036233286	36.9133	38.7227	39	S52_bwag37.sorted.bam	4	2	diploid
ec	1	1000000	249200000	248200000	*	2-somy	2	1000000	249200000	122.209	123.559	5	S54_bwag37.sorted.bam1	6	2	diploid
ec	2	0	243000000	243000000	*	2-somy	2	249250621	492250621	122.209	122.112	5	S54_bwag37.sorted.bam1	6	2	diploid
ec	3	100000	197800000	197700000	*	2-somy	2	492549994	690249994	122.209	122.59	5	S54_bwag37.sorted.bam1	6	2	diploid
ec	4	500000	190500000	190000000	*	2-somy	2	690972424	880972424	122.209	120.766	5	S54_bwag37.sorted.bam1	6	2	diploid
ec	5	0	180700000	180700000	*	3-somy	3	881626700	1062326700	183.314	182.301	5	S54_bwag37.sorted.bam1	6	2	diploid
ec	6	200000	170900000	170700000	*	2-somy	2	1062741960	1233441960	122.209	122.058	5	S54_bwag37.sorted.bam1	6	2	diploid
ec	7	100000	159100000	159000000	*	2-somy	2	1233757027	1392757027	122.209	120.603	5	S54_bwag37.sorted.bam1	6	2	diploid
ec	8	500000	146300000	145800000	*	2-somy	2	1393295690	1539095690	122.209	122.212	5	S54_bwag37.sorted.bam1	6	2	diploid
ec	9	500000	141000000	140500000	*	2-somy	2	1539659712	1680159712	122.209	121.93	5	S54_bwag37.sorted.bam1	6	2	diploid
ec	10	100000	135400000	135300000	*	2-somy	2	1680473143	1815773143	122.209	121.022	5	S54_bwag37.sorted.bam1	6	2	diploid
ec	11	200000	135000000	134800000	*	2-somy	2	1816107890	1950907890	122.209	123.326	5	S54_bwag37.sorted.bam1	6	2	diploid
ec	12	0	133800000	133800000	*	2-somy	2	1950914406	2084714406	122.209	121.483	5	S54_bwag37.sorted.bam1	6	2	diploid
ec	13	19500000	115100000	95600000	*	3-somy	3	2104266301	2199866301	183.314	181.361	5	S54_bwag37.sorted.bam1	6	2	diploid
ec	14	20500000	107300000	86800000	*	2-somy	2	2220436179	2307236179	122.209	121.7	5	S54_bwag37.sorted.bam1	6	2	diploid
ec	15	22300000	102400000	80100000	*	2-somy	2	2329585719	2409685719	122.209	121.662	5	S54_bwag37.sorted.bam1	6	2	diploid
ec	16	100000	90100000	90000000	*	2-somy	2	2409917111	2499917111	122.209	123.287	5	S54_bwag37.sorted.bam1	6	2	diploid
ec	17	0	81100000	81100000	*	3-somy	3	2500171864	2581271864	183.314	180.103	5	S54_bwag37.sorted.bam1	6	2	diploid
ec	18	0	78000000	78000000	*	2-somy	2	2581367074	2659367074	122.209	123.104	5	S54_bwag37.sorted.bam1	6	2	diploid
ec	19	500000	59100000	58600000	*	2-somy	2	2659944322	2718544322	122.209	114.749	5	S54_bwag37.sorted.bam1	6	2	diploid
ec	20	100000	62900000	62800000	*	3-somy	3	2718673305	2781473305	183.314	187.699	5	S54_bwag37.sorted.bam1	6	2	diploid
ec	21	15500000	48100000	32600000	*	2-somy	2	2797098825	2829698825	122.209	121.792	5	S54_bwag37.sorted.bam1	6	2	diploid
ec	22	17000000	51100000	34100000	*	2-somy	2	2846728720	2880828720	122.209	121.245	5	S54_bwag37.sorted.bam1	6	2	diploid
ec	X	300000	155200000	154900000	*	2-somy	2	2881333286	3036233286	122.209	117.518	5	S54_bwag37.sorted.bam1	6	2	diploid
ci	1	1000000	249200000	248200000	*	2-somy	2	1000000	249200000	36.2449	36.6833	35	S54_bwag37.sorted.bam	4	2	diploid
ci	2	0	243000000	243000000	*	2-somy	2	249250621	492250621	36.2449	36.5897	35	S54_bwag37.sorted.bam	4	2	diploid
ci	3	100000	197700000	197600000	*	2-somy	2	492549994	690149994	36.2449	36.7477	35	S54_bwag37.sorted.bam	4	2	diploid
ci	4	500000	191100000	190600000	*	2-somy	2	690972424	881572424	36.2449	36.4485	35	S54_bwag37.sorted.bam	4	2	diploid
ci	5	0	180700000	180700000	*	2-somy	2	881626700	1062326700	36.2449	36.6137	35	S54_bwag37.sorted.bam	4	2	diploid
ci	6	200000	170900000	170700000	*	2-somy	2	1062741960	1233441960	36.2449	36.3249	35	S54_bwag37.sorted.bam	4	2	diploid
ci	7	100000	159100000	159000000	*	2-somy	2	1233757027	1392757027	36.2449	36.2031	35	S54_bwag37.sorted.bam	4	2	diploid
ci	8	500000	146300000	145800000	*	2-somy	2	1393295690	1539095690	36.2449	36.814	35	S54_bwag37.sorted.bam	4	2	diploid
ci	9	500000	141100000	140600000	*	2-somy	2	1539659712	1680259712	36.2449	36.9052	35	S54_bwag37.sorted.bam	4	2	diploid
ci	10	100000	135500000	135400000	*	2-somy	2	1680473143	1815873143	36.2449	36.2817	35	S54_bwag37.sorted.bam	4	2	diploid
ci	11	200000	134900000	134700000	*	2-somy	2	1816107890	1950807890	36.2449	36.925	35	S54_bwag37.sorted.bam	4	2	diploid
ci	12	0	133800000	133800000	*	2-somy	2	1950914406	2084714406	36.2449	36.6137	35	S54_bwag37.sorted.bam	4	2	diploid
ci	13	19500000	115100000	95600000	*	2-somy	2	2104266301	2199866301	36.2449	37.0022	35	S54_bwag37.sorted.bam	4	2	diploid
ci	14	20600000	107300000	86700000	*	2-somy	2	2220536179	2307236179	36.2449	36.7944	35	S54_bwag37.sorted.bam	4	2	diploid
ci	15	22000000	102400000	80400000	*	2-somy	2	2329285719	2409685719	36.2449	36.3329	35	S54_bwag37.sorted.bam	4	2	diploid
ci	16	0	90100000	90100000	*	2-somy	2	2409817111	2499917111	36.2449	36.7559	35	S54_bwag37.sorted.bam	4	2	diploid
ci	17	0	81100000	81100000	*	2-somy	2	2500171864	2581271864	36.2449	36.4729	35	S54_bwag37.sorted.bam	4	2	diploid
ci	18	100000	78000000	77900000	*	2-somy	2	2581467074	2659367074	36.2449	37.0866	35	S54_bwag37.sorted.bam	4	2	diploid
ci	19	500000	59100000	58600000	*	2-somy	2	2659944322	2718544322	36.2449	34.9101	35	S54_bwag37.sorted.bam	4	2	diploid
ci	20	100000	63000000	62900000	*	3-somy	3	2718673305	2781573305	54.3674	56.3169	35	S54_bwag37.sorted.bam	4	2	diploid
ci	21	15500000	48100000	32600000	*	2-somy	2	2797098825	2829698825	36.2449	36.7097	35	S54_bwag37.sorted.bam	4	2	diploid
ci	22	17000000	51300000	34300000	*	2-somy	2	2846728720	2881028720	36.2449	36.3109	35	S54_bwag37.sorted.bam	4	2	diploid
ci	X	200000	155200000	155000000	*	2-somy	2	2881233286	3036233286	36.2449	35.7646	35	S54_bwag37.sorted.bam	4	2	diploid
cj	1	1000000	249200000	248200000	*	2-somy	2	1000000	249200000	41.7181	41.3343	6	S64_bwag37.sorted.bam	4	2	diploid
cj	2	0	243000000	243000000	*	2-somy	2	249250621	492250621	41.7181	41.3126	6	S64_bwag37.sorted.bam	4	2	diploid
cj	3	100000	197800000	197700000	*	2-somy	2	492549994	690249994	41.7181	40.7197	6	S64_bwag37.sorted.bam	4	2	diploid
cj	4	500000	191100000	190600000	*	2-somy	2	690972424	881572424	41.7181	40.7725	6	S64_bwag37.sorted.bam	4	2	diploid
cj	5	0	180700000	180700000	*	3-somy	3	881626700	1062326700	62.5771	61.2188	6	S64_bwag37.sorted.bam	4	2	diploid
cj	6	200000	170900000	170700000	*	2-somy	2	1062741960	1233441960	41.7181	40.7954	6	S64_bwag37.sorted.bam	4	2	diploid
cj	7	100000	159100000	159000000	*	2-somy	2	1233757027	1392757027	41.7181	40.6275	6	S64_bwag37.sorted.bam	4	2	diploid
cj	8	500000	146200000	145700000	*	2-somy	2	1393295690	1538995690	41.7181	41.5371	6	S64_bwag37.sorted.bam	4	2	diploid
cj	9	500000	141100000	140600000	*	2-somy	2	1539659712	1680259712	41.7181	40.7981	6	S64_bwag37.sorted.bam	4	2	diploid
cj	10	100000	135400000	135300000	*	2-somy	2	1680473143	1815773143	41.7181	41.1616	6	S64_bwag37.sorted.bam	4	2	diploid
cj	11	200000	134900000	134700000	*	2-somy	2	1816107890	1950807890	41.7181	41.3765	6	S64_bwag37.sorted.bam	4	2	diploid
cj	12	0	133800000	133800000	*	2-somy	2	1950914406	2084714406	41.7181	40.8674	6	S64_bwag37.sorted.bam	4	2	diploid
cj	13	19500000	115100000	95600000	*	2-somy	2	2104266301	2199866301	41.7181	40.5802	6	S64_bwag37.sorted.bam	4	2	diploid
cj	14	20600000	107300000	86700000	*	2-somy	2	2220536179	2307236179	41.7181	41.2221	6	S64_bwag37.sorted.bam	4	2	diploid
cj	15	22300000	102400000	80100000	*	2-somy	2	2329585719	2409685719	41.7181	41.0523	6	S64_bwag37.sorted.bam	4	2	diploid
cj	16	100000	90200000	90100000	*	2-somy	2	2409917111	2500017111	41.7181	41.4351	6	S64_bwag37.sorted.bam	4	2	diploid
cj	17	0	81100000	81100000	*	2-somy	2	2500171864	2581271864	41.7181	40.5139	6	S64_bwag37.sorted.bam	4	2	diploid
cj	18	100000	78000000	77900000	*	2-somy	2	2581467074	2659367074	41.7181	41.019	6	S64_bwag37.sorted.bam	4	2	diploid
cj	19	500000	59000000	58500000	*	2-somy	2	2659944322	2718444322	41.7181	39.8398	6	S64_bwag37.sorted.bam	4	2	diploid
cj	20	100000	63000000	62900000	*	3-somy	3	2718673305	2781573305	62.5771	62.9489	6	S64_bwag37.sorted.bam	4	2	diploid
cj	21	15500000	48100000	32600000	*	2-somy	2	2797098825	2829698825	41.7181	40.6656	6	S64_bwag37.sorted.bam	4	2	diploid
cj	22	17000000	51200000	34200000	*	2-somy	2	2846728720	2880928720	41.7181	41.0068	6	S64_bwag37.sorted.bam	4	2	diploid
cj	X	200000	155200000	155000000	*	2-somy	2	2881233286	3036233286	41.7181	40.4189	6	S64_bwag37.sorted.bam	4	2	diploid
ck	1	1000000	249200000	248200000	*	2-somy	2	1000000	249200000	39.7023	39.6487	37	S68_bwag37.sorted.bam	4	2	diploid
ck	2	0	243000000	243000000	*	2-somy	2	249250621	492250621	39.7023	39.6954	37	S68_bwag37.sorted.bam	4	2	diploid
ck	3	100000	197800000	197700000	*	2-somy	2	492549994	690249994	39.7023	39.5641	37	S68_bwag37.sorted.bam	4	2	diploid
ck	4	500000	191100000	190600000	*	2-somy	2	690972424	881572424	39.7023	39.2291	37	S68_bwag37.sorted.bam	4	2	diploid
ck	5	0	180700000	180700000	*	2-somy	2	881626700	1062326700	39.7023	39.623	37	S68_bwag37.sorted.bam	4	2	diploid
ck	6	200000	170900000	170700000	*	2-somy	2	1062741960	1233441960	39.7023	39.4747	37	S68_bwag37.sorted.bam	4	2	diploid
ck	7	100000	159100000	159000000	*	2-somy	2	1233757027	1392757027	39.7023	39.2792	37	S68_bwag37.sorted.bam	4	2	diploid
ck	8	500000	146300000	145800000	*	2-somy	2	1393295690	1539095690	39.7023	39.6625	37	S68_bwag37.sorted.bam	4	2	diploid
ck	9	500000	141000000	140500000	*	2-somy	2	1539659712	1680159712	39.7023	39.5193	37	S68_bwag37.sorted.bam	4	2	diploid
ck	10	0	135400000	135400000	*	2-somy	2	1680373143	1815773143	39.7023	39.6695	37	S68_bwag37.sorted.bam	4	2	diploid
ck	11	200000	135000000	134800000	*	2-somy	2	1816107890	1950907890	39.7023	39.396	37	S68_bwag37.sorted.bam	4	2	diploid
ck	12	0	133800000	133800000	*	2-somy	2	1950914406	2084714406	39.7023	38.8661	37	S68_bwag37.sorted.bam	4	2	diploid
ck	13	19500000	115100000	95600000	*	2-somy	2	2104266301	2199866301	39.7023	39.4463	37	S68_bwag37.sorted.bam	4	2	diploid
ck	14	20500000	107200000	86700000	*	2-somy	2	2220436179	2307136179	39.7023	39.0558	37	S68_bwag37.sorted.bam	4	2	diploid
ck	15	22100000	102400000	80300000	*	2-somy	2	2329385719	2409685719	39.7023	39.0408	37	S68_bwag37.sorted.bam	4	2	diploid
ck	16	0	90100000	90100000	*	2-somy	2	2409817111	2499917111	39.7023	39.7874	37	S68_bwag37.sorted.bam	4	2	diploid
ck	17	0	81100000	81100000	*	2-somy	2	2500171864	2581271864	39.7023	38.9594	37	S68_bwag37.sorted.bam	4	2	diploid
ck	18	0	78000000	78000000	*	2-somy	2	2581367074	2659367074	39.7023	39.5107	37	S68_bwag37.sorted.bam	4	2	diploid
ck	19	500000	59100000	58600000	*	2-somy	2	2659944322	2718544322	39.7023	37.317	37	S68_bwag37.sorted.bam	4	2	diploid
ck	20	100000	62900000	62800000	*	3-somy	3	2718673305	2781473305	59.5534	59.4199	37	S68_bwag37.sorted.bam	4	2	diploid
ck	21	15500000	48100000	32600000	*	2-somy	2	2797098825	2829698825	39.7023	38.9804	37	S68_bwag37.sorted.bam	4	2	diploid
ck	22	17200000	51200000	34000000	*	2-somy	2	2846928720	2880928720	39.7023	39.977	37	S68_bwag37.sorted.bam	4	2	diploid
ck	X	200000	155200000	155000000	*	2-somy	2	2881233286	3036233286	39.7023	38.5132	37	S68_bwag37.sorted.bam	4	2	diploid
cl	1	1000000	249200000	248200000	*	2-somy	2	1000000	249200000	36.1322	36.6714	9	S89_bwag37.sorted.bam	4	2	diploid
cl	2	0	243000000	243000000	*	2-somy	2	249250621	492250621	36.1322	36.4789	9	S89_bwag37.sorted.bam	4	2	diploid
cl	3	100000	197800000	197700000	*	2-somy	2	492549994	690249994	36.1322	36.4239	9	S89_bwag37.sorted.bam	4	2	diploid
cl	4	500000	191100000	190600000	*	2-somy	2	690972424	881572424	36.1322	35.886	9	S89_bwag37.sorted.bam	4	2	diploid
cl	5	0	180700000	180700000	*	2-somy	2	881626700	1062326700	36.1322	36.2919	9	S89_bwag37.sorted.bam	4	2	diploid
cl	6	200000	170900000	170700000	*	2-somy	2	1062741960	1233441960	36.1322	36.476	9	S89_bwag37.sorted.bam	4	2	diploid
cl	7	100000	159100000	159000000	*	3-somy	3	1233757027	1392757027	54.1982	54.3763	9	S89_bwag37.sorted.bam	4	2	diploid
cl	8	500000	146300000	145800000	*	2-somy	2	1393295690	1539095690	36.1322	35.994	9	S89_bwag37.sorted.bam	4	2	diploid
cl	9	500000	141000000	140500000	*	2-somy	2	1539659712	1680159712	36.1322	36.1246	9	S89_bwag37.sorted.bam	4	2	diploid
cl	10	100000	135400000	135300000	*	2-somy	2	1680473143	1815773143	36.1322	36.1508	9	S89_bwag37.sorted.bam	4	2	diploid
cl	11	200000	134900000	134700000	*	2-somy	2	1816107890	1950807890	36.1322	36.4895	9	S89_bwag37.sorted.bam	4	2	diploid
cl	12	200000	133800000	133600000	*	2-somy	2	1951114406	2084714406	36.1322	35.8715	9	S89_bwag37.sorted.bam	4	2	diploid
cl	13	19500000	115100000	95600000	*	2-somy	2	2104266301	2199866301	36.1322	35.8064	9	S89_bwag37.sorted.bam	4	2	diploid
cl	14	20500000	107200000	86700000	*	2-somy	2	2220436179	2307136179	36.1322	36.2533	9	S89_bwag37.sorted.bam	4	2	diploid
cl	15	22000000	102400000	80400000	*	2-somy	2	2329285719	2409685719	36.1322	36.0124	9	S89_bwag37.sorted.bam	4	2	diploid
cl	16	0	90200000	90200000	*	2-somy	2	2409817111	2500017111	36.1322	37.2207	9	S89_bwag37.sorted.bam	4	2	diploid
cl	17	0	81100000	81100000	*	2-somy	2	2500171864	2581271864	36.1322	36.6962	9	S89_bwag37.sorted.bam	4	2	diploid
cl	18	100000	78000000	77900000	*	2-somy	2	2581467074	2659367074	36.1322	36.4062	9	S89_bwag37.sorted.bam	4	2	diploid
cl	19	500000	59100000	58600000	*	2-somy	2	2659944322	2718544322	36.1322	35.234	9	S89_bwag37.sorted.bam	4	2	diploid
cl	20	100000	63000000	62900000	*	2-somy	2	2718673305	2781573305	36.1322	36.9676	9	S89_bwag37.sorted.bam	4	2	diploid
cl	21	15500000	48100000	32600000	*	2-somy	2	2797098825	2829698825	36.1322	36.6698	9	S89_bwag37.sorted.bam	4	2	diploid
cl	22	17000000	51200000	34200000	*	2-somy	2	2846728720	2880928720	36.1322	36.1359	9	S89_bwag37.sorted.bam	4	2	diploid
cl	X	100000	155200000	155100000	*	2-somy	2	2881133286	3036233286	36.1322	35.302	9	S89_bwag37.sorted.bam	4	2	diploid
CN	1	1000000	249200000	248200000	*	4-somy	4	1000000	249200000	35.1193	35.998	7	S24_bwag37.sorted.bam	4	4	tetraploid
CN	2	0	243000000	243000000	*	4-somy	4	249250621	492250621	35.1193	35.442	7	S24_bwag37.sorted.bam	4	4	tetraploid
CN	3	0	197900000	197900000	*	4-somy	4	492449994	690349994	35.1193	35.0032	7	S24_bwag37.sorted.bam	4	4	tetraploid
CN	4	600000	191100000	190500000	*	4-somy	4	691072424	881572424	35.1193	34.8101	7	S24_bwag37.sorted.bam	4	4	tetraploid
CN	5	0	180700000	180700000	*	4-somy	4	881626700	1062326700	35.1193	34.9334	7	S24_bwag37.sorted.bam	4	4	tetraploid
CN	6	200000	170900000	170700000	*	4-somy	4	1062741960	1233441960	35.1193	35.2564	7	S24_bwag37.sorted.bam	4	4	tetraploid
CN	7	0	159100000	159100000	*	4-somy	4	1233657027	1392757027	35.1193	34.9596	7	S24_bwag37.sorted.bam	4	4	tetraploid
CN	8	500000	146300000	145800000	*	4-somy	4	1393295690	1539095690	35.1193	35.0371	7	S24_bwag37.sorted.bam	4	4	tetraploid
CN	9	500000	141000000	140500000	*	4-somy	4	1539659712	1680159712	35.1193	35.2534	7	S24_bwag37.sorted.bam	4	4	tetraploid
CN	10	100000	135500000	135400000	*	4-somy	4	1680473143	1815873143	35.1193	35.1522	7	S24_bwag37.sorted.bam	4	4	tetraploid
CN	11	200000	134900000	134700000	*	4-somy	4	1816107890	1950807890	35.1193	35.578	7	S24_bwag37.sorted.bam	4	4	tetraploid
CN	12	200000	133800000	133600000	*	6-somy	6	1951114406	2084714406	52.6789	52.5661	7	S24_bwag37.sorted.bam	4	4	tetraploid
CN	13	19500000	115100000	95600000	*	4-somy	4	2104266301	2199866301	35.1193	35.0993	7	S24_bwag37.sorted.bam	4	4	tetraploid
CN	14	20500000	107300000	86800000	*	4-somy	4	2220436179	2307236179	35.1193	35.7479	7	S24_bwag37.sorted.bam	4	4	tetraploid
CN	15	22300000	102400000	80100000	*	4-somy	4	2329585719	2409685719	35.1193	35.3599	7	S24_bwag37.sorted.bam	4	4	tetraploid
CN	16	0	90200000	90200000	*	4-somy	4	2409817111	2500017111	35.1193	35.1694	7	S24_bwag37.sorted.bam	4	4	tetraploid
CN	17	0	81100000	81100000	*	4-somy	4	2500171864	2581271864	35.1193	35.1365	7	S24_bwag37.sorted.bam	4	4	tetraploid
CN	18	0	78000000	78000000	*	4-somy	4	2581367074	2659367074	35.1193	35.0921	7	S24_bwag37.sorted.bam	4	4	tetraploid
CN	19	500000	59100000	58600000	*	4-somy	4	2659944322	2718544322	35.1193	33.882	7	S24_bwag37.sorted.bam	4	4	tetraploid
CN	20	100000	62900000	62800000	*	4-somy	4	2718673305	2781473305	35.1193	35.4299	7	S24_bwag37.sorted.bam	4	4	tetraploid
CN	21	15500000	48100000	32600000	*	4-somy	4	2797098825	2829698825	35.1193	35.045	7	S24_bwag37.sorted.bam	4	4	tetraploid
CN	22	17000000	51200000	34200000	*	4-somy	4	2846728720	2880928720	35.1193	35.5369	7	S24_bwag37.sorted.bam	4	4	tetraploid
CN	X	200000	155100000	154900000	*	4-somy	4	2881233286	3036133286	35.1193	34.0191	7	S24_bwag37.sorted.bam	4	4	tetraploid
CO	1	1000000	249200000	248200000	*	4-somy	4	1000000	249200000	35.7434	36.1155	13	S26_bwag37.sorted.bam	4	4	tetraploid
CO	2	0	243000000	243000000	*	4-somy	4	249250621	492250621	35.7434	36.1631	13	S26_bwag37.sorted.bam	4	4	tetraploid
CO	3	0	197800000	197800000	*	4-somy	4	492449994	690249994	35.7434	35.7699	13	S26_bwag37.sorted.bam	4	4	tetraploid
CO	4	500000	191100000	190600000	*	4-somy	4	690972424	881572424	35.7434	35.7287	13	S26_bwag37.sorted.bam	4	4	tetraploid
CO	5	0	180700000	180700000	*	4-somy	4	881626700	1062326700	35.7434	35.9208	13	S26_bwag37.sorted.bam	4	4	tetraploid
CO	6	200000	170900000	170700000	*	4-somy	4	1062741960	1233441960	35.7434	35.7126	13	S26_bwag37.sorted.bam	4	4	tetraploid
CO	7	0	159100000	159100000	*	4-somy	4	1233657027	1392757027	35.7434	35.7493	13	S26_bwag37.sorted.bam	4	4	tetraploid
CO	8	500000	146300000	145800000	*	4-somy	4	1393295690	1539095690	35.7434	36.099	13	S26_bwag37.sorted.bam	4	4	tetraploid
CO	9	500000	141000000	140500000	*	4-somy	4	1539659712	1680159712	35.7434	36.1718	13	S26_bwag37.sorted.bam	4	4	tetraploid
CO	10	100000	135400000	135300000	*	4-somy	4	1680473143	1815773143	35.7434	36.1118	13	S26_bwag37.sorted.bam	4	4	tetraploid
CO	11	200000	135000000	134800000	*	4-somy	4	1816107890	1950907890	35.7434	36.0812	13	S26_bwag37.sorted.bam	4	4	tetraploid
CO	12	100000	133800000	133700000	*	4-somy	4	1951014406	2084714406	35.7434	35.7649	13	S26_bwag37.sorted.bam	4	4	tetraploid
CO	13	19500000	115100000	95600000	*	4-somy	4	2104266301	2199866301	35.7434	36.0558	13	S26_bwag37.sorted.bam	4	4	tetraploid
CO	14	20500000	107200000	86700000	*	4-somy	4	2220436179	2307136179	35.7434	36.3438	13	S26_bwag37.sorted.bam	4	4	tetraploid
CO	15	22400000	102400000	80000000	*	4-somy	4	2329685719	2409685719	35.7434	35.6299	13	S26_bwag37.sorted.bam	4	4	tetraploid
CO	16	0	90100000	90100000	*	4-somy	4	2409817111	2499917111	35.7434	36.3828	13	S26_bwag37.sorted.bam	4	4	tetraploid
CO	17	0	81100000	81100000	*	4-somy	4	2500171864	2581271864	35.7434	35.6667	13	S26_bwag37.sorted.bam	4	4	tetraploid
CO	18	0	78000000	78000000	*	4-somy	4	2581367074	2659367074	35.7434	36.2246	13	S26_bwag37.sorted.bam	4	4	tetraploid
CO	19	500000	59100000	58600000	*	4-somy	4	2659944322	2718544322	35.7434	34.9346	13	S26_bwag37.sorted.bam	4	4	tetraploid
CO	20	100000	63000000	62900000	*	4-somy	4	2718673305	2781573305	35.7434	36.5436	13	S26_bwag37.sorted.bam	4	4	tetraploid
CO	21	15500000	48100000	32600000	*	4-somy	4	2797098825	2829698825	35.7434	36.3219	13	S26_bwag37.sorted.bam	4	4	tetraploid
CO	22	17200000	51200000	34000000	*	4-somy	4	2846928720	2880928720	35.7434	36.3397	13	S26_bwag37.sorted.bam	4	4	tetraploid
CO	X	200000	155200000	155000000	*	4-somy	4	2881233286	3036233286	35.7434	34.7392	13	S26_bwag37.sorted.bam	4	4	tetraploid
CP	1	1000000	249200000	248200000	*	4-somy	4	1000000	249200000	25.7247	25.5969	8	S33_bwag37.sorted.bam	4	4	tetraploid
CP	2	0	243000000	243000000	*	4-somy	4	249250621	492250621	25.7247	25.4906	8	S33_bwag37.sorted.bam	4	4	tetraploid
CP	3	200000	197900000	197700000	*	4-somy	4	492649994	690349994	25.7247	25.6116	8	S33_bwag37.sorted.bam	4	4	tetraploid
CP	4	500000	191100000	190600000	*	4-somy	4	690972424	881572424	25.7247	25.3405	8	S33_bwag37.sorted.bam	4	4	tetraploid
CP	5	0	180700000	180700000	*	4-somy	4	881626700	1062326700	25.7247	25.7013	8	S33_bwag37.sorted.bam	4	4	tetraploid
CP	6	200000	170900000	170700000	*	4-somy	4	1062741960	1233441960	25.7247	25.3922	8	S33_bwag37.sorted.bam	4	4	tetraploid
CP	7	100000	159100000	159000000	*	4-somy	4	1233757027	1392757027	25.7247	25.2663	8	S33_bwag37.sorted.bam	4	4	tetraploid
CP	8	500000	146300000	145800000	*	4-somy	4	1393295690	1539095690	25.7247	25.6843	8	S33_bwag37.sorted.bam	4	4	tetraploid
CP	9	500000	141100000	140600000	*	4-somy	4	1539659712	1680259712	25.7247	25.705	8	S33_bwag37.sorted.bam	4	4	tetraploid
CP	10	100000	135400000	135300000	*	4-somy	4	1680473143	1815773143	25.7247	25.8005	8	S33_bwag37.sorted.bam	4	4	tetraploid
CP	11	200000	134900000	134700000	*	4-somy	4	1816107890	1950807890	25.7247	25.5178	8	S33_bwag37.sorted.bam	4	4	tetraploid
CP	12	200000	133800000	133600000	*	6-somy	6	1951114406	2084714406	38.5871	38.2657	8	S33_bwag37.sorted.bam	4	4	tetraploid
CP	13	19500000	115100000	95600000	*	4-somy	4	2104266301	2199866301	25.7247	25.6527	8	S33_bwag37.sorted.bam	4	4	tetraploid
CP	14	20500000	107300000	86800000	*	4-somy	4	2220436179	2307236179	25.7247	25.6731	8	S33_bwag37.sorted.bam	4	4	tetraploid
CP	15	22400000	102400000	80000000	*	4-somy	4	2329685719	2409685719	25.7247	25.6722	8	S33_bwag37.sorted.bam	4	4	tetraploid
CP	16	0	90100000	90100000	*	4-somy	4	2409817111	2499917111	25.7247	26.4813	8	S33_bwag37.sorted.bam	4	4	tetraploid
CP	17	0	81100000	81100000	*	4-somy	4	2500171864	2581271864	25.7247	25.4642	8	S33_bwag37.sorted.bam	4	4	tetraploid
CP	18	0	78000000	78000000	*	4-somy	4	2581367074	2659367074	25.7247	25.9125	8	S33_bwag37.sorted.bam	4	4	tetraploid
CP	19	500000	59100000	58600000	*	4-somy	4	2659944322	2718544322	25.7247	24.919	8	S33_bwag37.sorted.bam	4	4	tetraploid
CP	20	200000	63000000	62800000	*	4-somy	4	2718773305	2781573305	25.7247	26.2386	8	S33_bwag37.sorted.bam	4	4	tetraploid
CP	21	15500000	48100000	32600000	*	4-somy	4	2797098825	2829698825	25.7247	26.2889	8	S33_bwag37.sorted.bam	4	4	tetraploid
CP	22	17000000	51300000	34300000	*	4-somy	4	2846728720	2881028720	25.7247	25.7394	8	S33_bwag37.sorted.bam	4	4	tetraploid
CP	X	100000	155200000	155100000	*	4-somy	4	2881133286	3036233286	25.7247	25.281	8	S33_bwag37.sorted.bam	4	4	tetraploid
CQ	1	1000000	249200000	248200000	*	4-somy	4	1000000	249200000	40.5491	40.9092	2	S49_bwag37.sorted.bam	4	4	tetraploid
CQ	2	0	243000000	243000000	*	4-somy	4	249250621	492250621	40.5491	40.6697	2	S49_bwag37.sorted.bam	4	4	tetraploid
CQ	3	100000	197800000	197700000	*	4-somy	4	492549994	690249994	40.5491	40.5302	2	S49_bwag37.sorted.bam	4	4	tetraploid
CQ	4	500000	191100000	190600000	*	4-somy	4	690972424	881572424	40.5491	39.9462	2	S49_bwag37.sorted.bam	4	4	tetraploid
CQ	5	0	180700000	180700000	*	4-somy	4	881626700	1062326700	40.5491	40.6375	2	S49_bwag37.sorted.bam	4	4	tetraploid
CQ	6	200000	170900000	170700000	*	4-somy	4	1062741960	1233441960	40.5491	40.0248	2	S49_bwag37.sorted.bam	4	4	tetraploid
CQ	7	100000	159100000	159000000	*	6-somy	6	1233757027	1392757027	60.8237	59.2808	2	S49_bwag37.sorted.bam	4	4	tetraploid
CQ	8	500000	146300000	145800000	*	6-somy	6	1393295690	1539095690	60.8237	60.3906	2	S49_bwag37.sorted.bam	4	4	tetraploid
CQ	9	500000	141000000	140500000	*	4-somy	4	1539659712	1680159712	40.5491	41.0813	2	S49_bwag37.sorted.bam	4	4	tetraploid
CQ	10	100000	135500000	135400000	*	4-somy	4	1680473143	1815873143	40.5491	40.381	2	S49_bwag37.sorted.bam	4	4	tetraploid
CQ	11	200000	135000000	134800000	*	6-somy	6	1816107890	1950907890	60.8237	59.2113	2	S49_bwag37.sorted.bam	4	4	tetraploid
CQ	12	100000	133800000	133700000	*	4-somy	4	1951014406	2084714406	40.5491	42.1176	2	S49_bwag37.sorted.bam	4	4	tetraploid
CQ	13	19500000	115100000	95600000	*	4-somy	4	2104266301	2199866301	40.5491	40.6959	2	S49_bwag37.sorted.bam	4	4	tetraploid
CQ	14	20500000	107200000	86700000	*	4-somy	4	2220436179	2307136179	40.5491	40.9572	2	S49_bwag37.sorted.bam	4	4	tetraploid
CQ	15	22000000	102400000	80400000	*	4-somy	4	2329285719	2409685719	40.5491	39.9348	2	S49_bwag37.sorted.bam	4	4	tetraploid
CQ	16	0	90100000	90100000	*	4-somy	4	2409817111	2499917111	40.5491	40.9296	2	S49_bwag37.sorted.bam	4	4	tetraploid
CQ	17	0	81100000	81100000	*	4-somy	4	2500171864	2581271864	40.5491	40.2743	2	S49_bwag37.sorted.bam	4	4	tetraploid
CQ	18	0	78000000	78000000	*	4-somy	4	2581367074	2659367074	40.5491	40.8195	2	S49_bwag37.sorted.bam	4	4	tetraploid
CQ	19	500000	59100000	58600000	*	4-somy	4	2659944322	2718544322	40.5491	39.5066	2	S49_bwag37.sorted.bam	4	4	tetraploid
CQ	20	100000	62900000	62800000	*	4-somy	4	2718673305	2781473305	40.5491	42.5691	2	S49_bwag37.sorted.bam	4	4	tetraploid
CQ	21	15500000	48100000	32600000	*	4-somy	4	2797098825	2829698825	40.5491	41.411	2	S49_bwag37.sorted.bam	4	4	tetraploid
CQ	22	17000000	51200000	34200000	*	4-somy	4	2846728720	2880928720	40.5491	40.7981	2	S49_bwag37.sorted.bam	4	4	tetraploid
CQ	X	200000	155200000	155000000	*	4-somy	4	2881233286	3036233286	40.5491	39.3397	2	S49_bwag37.sorted.bam	4	4	tetraploid
CR	1	1000000	249200000	248200000	*	4-somy	4	1000000	249200000	30.3662	30.4948	3	S55_bwag37.sorted.bam	4	4	tetraploid
CR	2	0	243000000	243000000	*	4-somy	4	249250621	492250621	30.3662	30.4588	3	S55_bwag37.sorted.bam	4	4	tetraploid
CR	3	100000	197800000	197700000	*	4-somy	4	492549994	690249994	30.3662	30.267	3	S55_bwag37.sorted.bam	4	4	tetraploid
CR	4	500000	191100000	190600000	*	4-somy	4	690972424	881572424	30.3662	29.904	3	S55_bwag37.sorted.bam	4	4	tetraploid
CR	5	0	180700000	180700000	*	6-somy	6	881626700	1062326700	45.5493	44.9183	3	S55_bwag37.sorted.bam	4	4	tetraploid
CR	6	200000	171000000	170800000	*	4-somy	4	1062741960	1233541960	30.3662	30.1247	3	S55_bwag37.sorted.bam	4	4	tetraploid
CR	7	100000	159100000	159000000	*	5-somy	5	1233757027	1392757027	37.9577	37.74	3	S55_bwag37.sorted.bam	4	4	tetraploid
CR	8	500000	146300000	145800000	*	4-somy	4	1393295690	1539095690	30.3662	30.7148	3	S55_bwag37.sorted.bam	4	4	tetraploid
CR	9	500000	141100000	140600000	*	4-somy	4	1539659712	1680259712	30.3662	30.4373	3	S55_bwag37.sorted.bam	4	4	tetraploid
CR	10	100000	135400000	135300000	*	4-somy	4	1680473143	1815773143	30.3662	30.5344	3	S55_bwag37.sorted.bam	4	4	tetraploid
CR	11	200000	135000000	134800000	*	4-somy	4	1816107890	1950907890	30.3662	30.815	3	S55_bwag37.sorted.bam	4	4	tetraploid
CR	12	0	133800000	133800000	*	4-somy	4	1950914406	2084714406	30.3662	30.3251	3	S55_bwag37.sorted.bam	4	4	tetraploid
CR	13	19500000	115100000	95600000	*	4-somy	4	2104266301	2199866301	30.3662	29.6391	3	S55_bwag37.sorted.bam	4	4	tetraploid
CR	14	20500000	107300000	86800000	*	4-somy	4	2220436179	2307236179	30.3662	30.3904	3	S55_bwag37.sorted.bam	4	4	tetraploid
CR	15	22400000	102400000	80000000	*	4-somy	4	2329685719	2409685719	30.3662	30.6426	3	S55_bwag37.sorted.bam	4	4	tetraploid
CR	16	0	90200000	90200000	*	4-somy	4	2409817111	2500017111	30.3662	30.74	3	S55_bwag37.sorted.bam	4	4	tetraploid
CR	17	0	81100000	81100000	*	4-somy	4	2500171864	2581271864	30.3662	30.5329	3	S55_bwag37.sorted.bam	4	4	tetraploid
CR	18	100000	78000000	77900000	*	4-somy	4	2581467074	2659367074	30.3662	30.2931	3	S55_bwag37.sorted.bam	4	4	tetraploid
CR	19	500000	59100000	58600000	*	4-somy	4	2659944322	2718544322	30.3662	30.0517	3	S55_bwag37.sorted.bam	4	4	tetraploid
CR	20	100000	62900000	62800000	*	4-somy	4	2718673305	2781473305	30.3662	31.375	3	S55_bwag37.sorted.bam	4	4	tetraploid
CR	21	15500000	48100000	32600000	*	4-somy	4	2797098825	2829698825	30.3662	30.2059	3	S55_bwag37.sorted.bam	4	4	tetraploid
CR	22	17000000	51300000	34300000	*	4-somy	4	2846728720	2881028720	30.3662	30.6867	3	S55_bwag37.sorted.bam	4	4	tetraploid
CR	X	200000	155200000	155000000	*	4-somy	4	2881233286	3036233286	30.3662	29.3668	3	S55_bwag37.sorted.bam	4	4	tetraploid
CT	1	1000000	249200000	248200000	*	4-somy	4	1000000	249200000	47.2947	47.105	6	S85_bwag37.sorted.bam	4	4	tetraploid
CT	2	0	89100000	89100000	*	4-somy	4	249250621	338350621	47.2947	47.8139	6	S85_bwag37.sorted.bam	4	4	tetraploid
CT	2	89100000	243000000	153900000	*	3-somy	3	338350621	492250621	35.471	36.3202	6	S85_bwag37.sorted.bam	4	4	tetraploid
CT	3	0	197800000	197800000	*	4-somy	4	492449994	690249994	47.2947	46.6718	6	S85_bwag37.sorted.bam	4	4	tetraploid
CT	4	500000	191100000	190600000	*	4-somy	4	690972424	881572424	47.2947	46.3999	6	S85_bwag37.sorted.bam	4	4	tetraploid
CT	5	0	180700000	180700000	*	4-somy	4	881626700	1062326700	47.2947	47.0293	6	S85_bwag37.sorted.bam	4	4	tetraploid
CT	6	200000	170900000	170700000	*	4-somy	4	1062741960	1233441960	47.2947	46.2759	6	S85_bwag37.sorted.bam	4	4	tetraploid
CT	7	100000	159100000	159000000	*	4-somy	4	1233757027	1392757027	47.2947	46.7223	6	S85_bwag37.sorted.bam	4	4	tetraploid
CT	8	500000	146300000	145800000	*	5-somy	5	1393295690	1539095690	59.1184	63.3423	6	S85_bwag37.sorted.bam	4	4	tetraploid
CT	9	500000	141000000	140500000	*	4-somy	4	1539659712	1680159712	47.2947	47.0363	6	S85_bwag37.sorted.bam	4	4	tetraploid
CT	10	0	135500000	135500000	*	4-somy	4	1680373143	1815873143	47.2947	46.7334	6	S85_bwag37.sorted.bam	4	4	tetraploid
CT	11	200000	135000000	134800000	*	4-somy	4	1816107890	1950907890	47.2947	46.9167	6	S85_bwag37.sorted.bam	4	4	tetraploid
CT	12	0	133800000	133800000	*	4-somy	4	1950914406	2084714406	47.2947	47.1231	6	S85_bwag37.sorted.bam	4	4	tetraploid
CT	13	19500000	115100000	95600000	*	4-somy	4	2104266301	2199866301	47.2947	47.2715	6	S85_bwag37.sorted.bam	4	4	tetraploid
CT	14	20500000	107300000	86800000	*	4-somy	4	2220436179	2307236179	47.2947	48.9373	6	S85_bwag37.sorted.bam	4	4	tetraploid
CT	15	22100000	102400000	80300000	*	4-somy	4	2329385719	2409685719	47.2947	46.9091	6	S85_bwag37.sorted.bam	4	4	tetraploid
CT	16	0	90100000	90100000	*	4-somy	4	2409817111	2499917111	47.2947	45.9807	6	S85_bwag37.sorted.bam	4	4	tetraploid
CT	17	100000	81100000	81000000	*	5-somy	5	2500271864	2581271864	59.1184	57.3496	6	S85_bwag37.sorted.bam	4	4	tetraploid
CT	18	100000	78000000	77900000	*	4-somy	4	2581467074	2659367074	47.2947	47.1799	6	S85_bwag37.sorted.bam	4	4	tetraploid
CT	19	500000	59100000	58600000	*	4-somy	4	2659944322	2718544322	47.2947	45.7369	6	S85_bwag37.sorted.bam	4	4	tetraploid
CT	20	100000	62900000	62800000	*	4-somy	4	2718673305	2781473305	47.2947	46.9771	6	S85_bwag37.sorted.bam	4	4	tetraploid
CT	21	15500000	48100000	32600000	*	4-somy	4	2797098825	2829698825	47.2947	47.3176	6	S85_bwag37.sorted.bam	4	4	tetraploid
CT	22	17000000	51300000	34300000	*	4-somy	4	2846728720	2881028720	47.2947	46.2525	6	S85_bwag37.sorted.bam	4	4	tetraploid
CT	X	200000	155200000	155000000	*	4-somy	4	2881233286	3036233286	47.2947	45.3473	6	S85_bwag37.sorted.bam	4	4	tetraploid
da	1	1000000	249200000	248200000	*	2-somy	2	1000000	249200000	18.3869	18.7098	7	S22_bwag37.sorted.bam1	5	2	diploid
da	2	0	243000000	243000000	*	2-somy	2	249250621	492250621	18.3869	18.87	7	S22_bwag37.sorted.bam1	5	2	diploid
da	3	100000	197800000	197700000	*	2-somy	2	492549994	690249994	18.3869	18.7761	7	S22_bwag37.sorted.bam1	5	2	diploid
da	4	500000	191100000	190600000	*	2-somy	2	690972424	881572424	18.3869	18.8106	7	S22_bwag37.sorted.bam1	5	2	diploid
da	5	0	500000	500000	*	2-somy	2	881626700	882126700	18.3869	21.6	7	S22_bwag37.sorted.bam1	5	2	diploid
da	5	1100000	180700000	179600000	*	3-somy	3	882726700	1062326700	27.5804	27.9749	7	S22_bwag37.sorted.bam1	5	2	diploid
da	6	200000	170900000	170700000	*	2-somy	2	1062741960	1233441960	18.3869	18.7196	7	S22_bwag37.sorted.bam1	5	2	diploid
da	7	0	159100000	159100000	*	2-somy	2	1233657027	1392757027	18.3869	18.1657	7	S22_bwag37.sorted.bam1	5	2	diploid
da	8	500000	146300000	145800000	*	2-somy	2	1393295690	1539095690	18.3869	18.7679	7	S22_bwag37.sorted.bam1	5	2	diploid
da	9	500000	141100000	140600000	*	2-somy	2	1539659712	1680259712	18.3869	18.7649	7	S22_bwag37.sorted.bam1	5	2	diploid
da	10	100000	135500000	135400000	*	2-somy	2	1680473143	1815873143	18.3869	18.579	7	S22_bwag37.sorted.bam1	5	2	diploid
da	11	200000	134900000	134700000	*	2-somy	2	1816107890	1950807890	18.3869	18.7596	7	S22_bwag37.sorted.bam1	5	2	diploid
da	12	0	133800000	133800000	*	2-somy	2	1950914406	2084714406	18.3869	18.4156	7	S22_bwag37.sorted.bam1	5	2	diploid
da	13	19500000	115100000	95600000	*	2-somy	2	2104266301	2199866301	18.3869	18.6961	7	S22_bwag37.sorted.bam1	5	2	diploid
da	14	20500000	107300000	86800000	*	2-somy	2	2220436179	2307236179	18.3869	18.7259	7	S22_bwag37.sorted.bam1	5	2	diploid
da	15	22000000	102400000	80400000	*	2-somy	2	2329285719	2409685719	18.3869	18.2977	7	S22_bwag37.sorted.bam1	5	2	diploid
da	16	100000	90200000	90100000	*	2-somy	2	2409917111	2500017111	18.3869	18.6107	7	S22_bwag37.sorted.bam1	5	2	diploid
da	17	0	81100000	81100000	*	3-somy	3	2500171864	2581271864	27.5804	26.9322	7	S22_bwag37.sorted.bam1	5	2	diploid
da	18	100000	78000000	77900000	*	2-somy	2	2581467074	2659367074	18.3869	19.1294	7	S22_bwag37.sorted.bam1	5	2	diploid
da	19	500000	59100000	58600000	*	2-somy	2	2659944322	2718544322	18.3869	16.9093	7	S22_bwag37.sorted.bam1	5	2	diploid
da	20	100000	62900000	62800000	*	4-somy	4	2718673305	2781473305	36.7738	37.4429	7	S22_bwag37.sorted.bam1	5	2	diploid
da	21	15500000	48100000	32600000	*	2-somy	2	2797098825	2829698825	18.3869	19.0317	7	S22_bwag37.sorted.bam1	5	2	diploid
da	22	17200000	51200000	34000000	*	2-somy	2	2846928720	2880928720	18.3869	17.8366	7	S22_bwag37.sorted.bam1	5	2	diploid
da	X	300000	155200000	154900000	*	2-somy	2	2881333286	3036233286	18.3869	17.5903	7	S22_bwag37.sorted.bam1	5	2	diploid
db	1	1000000	249200000	248200000	*	2-somy	2	1000000	249200000	24.563	25.3861	29	S23_bwag37.sorted.bam1	5	2	diploid
db	2	0	243000000	243000000	*	2-somy	2	249250621	492250621	24.563	25.3374	29	S23_bwag37.sorted.bam1	5	2	diploid
db	3	100000	197800000	197700000	*	2-somy	2	492549994	690249994	24.563	24.7915	29	S23_bwag37.sorted.bam1	5	2	diploid
db	4	500000	190500000	190000000	*	2-somy	2	690972424	880972424	24.563	24.5082	29	S23_bwag37.sorted.bam1	5	2	diploid
db	5	0	180700000	180700000	*	2-somy	2	881626700	1062326700	24.563	24.8355	29	S23_bwag37.sorted.bam1	5	2	diploid
db	6	200000	170900000	170700000	*	2-somy	2	1062741960	1233441960	24.563	24.5791	29	S23_bwag37.sorted.bam1	5	2	diploid
db	7	0	159100000	159100000	*	2-somy	2	1233657027	1392757027	24.563	24.3273	29	S23_bwag37.sorted.bam1	5	2	diploid
db	8	500000	146300000	145800000	*	2-somy	2	1393295690	1539095690	24.563	24.792	29	S23_bwag37.sorted.bam1	5	2	diploid
db	9	500000	141000000	140500000	*	2-somy	2	1539659712	1680159712	24.563	24.7386	29	S23_bwag37.sorted.bam1	5	2	diploid
db	10	0	135400000	135400000	*	2-somy	2	1680373143	1815773143	24.563	24.683	29	S23_bwag37.sorted.bam1	5	2	diploid
db	11	200000	135000000	134800000	*	2-somy	2	1816107890	1950907890	24.563	25.0008	29	S23_bwag37.sorted.bam1	5	2	diploid
db	12	100000	133800000	133700000	*	2-somy	2	1951014406	2084714406	24.563	24.6416	29	S23_bwag37.sorted.bam1	5	2	diploid
db	13	19500000	115100000	95600000	*	2-somy	2	2104266301	2199866301	24.563	24.75	29	S23_bwag37.sorted.bam1	5	2	diploid
db	14	20500000	107300000	86800000	*	2-somy	2	2220436179	2307236179	24.563	24.472	29	S23_bwag37.sorted.bam1	5	2	diploid
db	15	22100000	102400000	80300000	*	2-somy	2	2329385719	2409685719	24.563	24.5528	29	S23_bwag37.sorted.bam1	5	2	diploid
db	16	100000	90200000	90100000	*	2-somy	2	2409917111	2500017111	24.563	24.5165	29	S23_bwag37.sorted.bam1	5	2	diploid
db	17	0	81100000	81100000	*	2-somy	2	2500171864	2581271864	24.563	24.3957	29	S23_bwag37.sorted.bam1	5	2	diploid
db	18	100000	78000000	77900000	*	2-somy	2	2581467074	2659367074	24.563	25.3517	29	S23_bwag37.sorted.bam1	5	2	diploid
db	19	500000	59100000	58600000	*	2-somy	2	2659944322	2718544322	24.563	22.6949	29	S23_bwag37.sorted.bam1	5	2	diploid
db	20	100000	62900000	62800000	*	3-somy	3	2718673305	2781473305	36.8445	37.4723	29	S23_bwag37.sorted.bam1	5	2	diploid
db	21	15500000	48100000	32600000	*	2-somy	2	2797098825	2829698825	24.563	25.1456	29	S23_bwag37.sorted.bam1	5	2	diploid
db	22	17100000	51200000	34100000	*	2-somy	2	2846828720	2880928720	24.563	24.3322	29	S23_bwag37.sorted.bam1	5	2	diploid
db	X	300000	155200000	154900000	*	2-somy	2	2881333286	3036233286	24.563	23.7641	29	S23_bwag37.sorted.bam1	5	2	diploid
dc	1	1000000	249200000	248200000	*	2-somy	2	1000000	249200000	25.7283	26.1904	45	S24_bwag37.sorted.bam1	5	2	diploid
dc	2	0	243000000	243000000	*	2-somy	2	249250621	492250621	25.7283	26.2165	45	S24_bwag37.sorted.bam1	5	2	diploid
dc	3	0	197900000	197900000	*	2-somy	2	492449994	690349994	25.7283	25.982	45	S24_bwag37.sorted.bam1	5	2	diploid
dc	4	500000	190500000	190000000	*	2-somy	2	690972424	880972424	25.7283	25.6674	45	S24_bwag37.sorted.bam1	5	2	diploid
dc	5	0	180700000	180700000	*	2-somy	2	881626700	1062326700	25.7283	26.2154	45	S24_bwag37.sorted.bam1	5	2	diploid
dc	6	200000	170900000	170700000	*	2-somy	2	1062741960	1233441960	25.7283	25.5878	45	S24_bwag37.sorted.bam1	5	2	diploid
dc	7	100000	159100000	159000000	*	2-somy	2	1233757027	1392757027	25.7283	25.5429	45	S24_bwag37.sorted.bam1	5	2	diploid
dc	8	500000	146300000	145800000	*	2-somy	2	1393295690	1539095690	25.7283	26.1448	45	S24_bwag37.sorted.bam1	5	2	diploid
dc	9	500000	141000000	140500000	*	3-somy	3	1539659712	1680159712	38.5925	38.8207	45	S24_bwag37.sorted.bam1	5	2	diploid
dc	10	100000	135400000	135300000	*	2-somy	2	1680473143	1815773143	25.7283	25.5798	45	S24_bwag37.sorted.bam1	5	2	diploid
dc	11	200000	135000000	134800000	*	2-somy	2	1816107890	1950907890	25.7283	26.0024	45	S24_bwag37.sorted.bam1	5	2	diploid
dc	12	100000	133800000	133700000	*	3-somy	3	1951014406	2084714406	38.5925	38.7263	45	S24_bwag37.sorted.bam1	5	2	diploid
dc	13	19500000	115100000	95600000	*	2-somy	2	2104266301	2199866301	25.7283	26.0125	45	S24_bwag37.sorted.bam1	5	2	diploid
dc	14	20500000	107300000	86800000	*	2-somy	2	2220436179	2307236179	25.7283	25.5271	45	S24_bwag37.sorted.bam1	5	2	diploid
dc	15	22300000	102400000	80100000	*	2-somy	2	2329585719	2409685719	25.7283	26.0622	45	S24_bwag37.sorted.bam1	5	2	diploid
dc	16	0	90200000	90200000	*	2-somy	2	2409817111	2500017111	25.7283	25.653	45	S24_bwag37.sorted.bam1	5	2	diploid
dc	17	0	81100000	81100000	*	2-somy	2	2500171864	2581271864	25.7283	25.3872	45	S24_bwag37.sorted.bam1	5	2	diploid
dc	18	100000	78000000	77900000	*	2-somy	2	2581467074	2659367074	25.7283	25.9417	45	S24_bwag37.sorted.bam1	5	2	diploid
dc	19	500000	59100000	58600000	*	2-somy	2	2659944322	2718544322	25.7283	24.1613	45	S24_bwag37.sorted.bam1	5	2	diploid
dc	20	0	62900000	62900000	*	2-somy	2	2718573305	2781473305	25.7283	27.5143	45	S24_bwag37.sorted.bam1	5	2	diploid
dc	21	15500000	48100000	32600000	*	2-somy	2	2797098825	2829698825	25.7283	26.2524	45	S24_bwag37.sorted.bam1	5	2	diploid
dc	22	17000000	51300000	34300000	*	2-somy	2	2846728720	2881028720	25.7283	25.5629	45	S24_bwag37.sorted.bam1	5	2	diploid
dc	X	300000	155100000	154800000	*	2-somy	2	2881333286	3036133286	25.7283	24.9262	45	S24_bwag37.sorted.bam1	5	2	diploid
dd	1	1000000	249200000	248200000	*	2-somy	2	1000000	249200000	39.1327	39.3734	26	S25_bwag37.sorted.bam1	5	2	diploid
dd	2	0	243000000	243000000	*	2-somy	2	249250621	492250621	39.1327	39.5144	26	S25_bwag37.sorted.bam1	5	2	diploid
dd	3	0	197800000	197800000	*	2-somy	2	492449994	690249994	39.1327	39.0038	26	S25_bwag37.sorted.bam1	5	2	diploid
dd	4	500000	190500000	190000000	*	2-somy	2	690972424	880972424	39.1327	39.0569	26	S25_bwag37.sorted.bam1	5	2	diploid
dd	5	0	180700000	180700000	*	2-somy	2	881626700	1062326700	39.1327	39.3377	26	S25_bwag37.sorted.bam1	5	2	diploid
dd	6	200000	170900000	170700000	*	2-somy	2	1062741960	1233441960	39.1327	38.4082	26	S25_bwag37.sorted.bam1	5	2	diploid
dd	7	100000	159000000	158900000	*	2-somy	2	1233757027	1392657027	39.1327	39.0654	26	S25_bwag37.sorted.bam1	5	2	diploid
dd	8	500000	146300000	145800000	*	2-somy	2	1393295690	1539095690	39.1327	39.3422	26	S25_bwag37.sorted.bam1	5	2	diploid
dd	9	500000	141000000	140500000	*	2-somy	2	1539659712	1680159712	39.1327	38.997	26	S25_bwag37.sorted.bam1	5	2	diploid
dd	10	200000	135400000	135200000	*	2-somy	2	1680573143	1815773143	39.1327	39.0249	26	S25_bwag37.sorted.bam1	5	2	diploid
dd	11	200000	135000000	134800000	*	2-somy	2	1816107890	1950907890	39.1327	38.8538	26	S25_bwag37.sorted.bam1	5	2	diploid
dd	12	0	133800000	133800000	*	2-somy	2	1950914406	2084714406	39.1327	38.8905	26	S25_bwag37.sorted.bam1	5	2	diploid
dd	13	19500000	115100000	95600000	*	2-somy	2	2104266301	2199866301	39.1327	39.5319	26	S25_bwag37.sorted.bam1	5	2	diploid
dd	14	20500000	107300000	86800000	*	2-somy	2	2220436179	2307236179	39.1327	39.2539	26	S25_bwag37.sorted.bam1	5	2	diploid
dd	15	22400000	102400000	80000000	*	2-somy	2	2329685719	2409685719	39.1327	38.9466	26	S25_bwag37.sorted.bam1	5	2	diploid
dd	16	100000	90200000	90100000	*	2-somy	2	2409917111	2500017111	39.1327	38.5238	26	S25_bwag37.sorted.bam1	5	2	diploid
dd	17	0	81100000	81100000	*	2-somy	2	2500171864	2581271864	39.1327	37.9957	26	S25_bwag37.sorted.bam1	5	2	diploid
dd	18	100000	78000000	77900000	*	2-somy	2	2581467074	2659367074	39.1327	39.6157	26	S25_bwag37.sorted.bam1	5	2	diploid
dd	19	500000	59100000	58600000	*	2-somy	2	2659944322	2718544322	39.1327	35.8863	26	S25_bwag37.sorted.bam1	5	2	diploid
dd	20	0	62800000	62800000	*	3-somy	3	2718573305	2781373305	58.6991	58.5081	26	S25_bwag37.sorted.bam1	5	2	diploid
dd	21	15500000	48100000	32600000	*	2-somy	2	2797098825	2829698825	39.1327	39.5372	26	S25_bwag37.sorted.bam1	5	2	diploid
dd	22	17200000	51200000	34000000	*	3-somy	3	2846928720	2880928720	58.6991	57.396	26	S25_bwag37.sorted.bam1	5	2	diploid
dd	X	300000	155200000	154900000	*	2-somy	2	2881333286	3036233286	39.1327	37.588	26	S25_bwag37.sorted.bam1	5	2	diploid
de	1	1000000	249200000	248200000	*	2-somy	2	1000000	249200000	33.8801	34.2615	30	S27_bwag37.sorted.bam1	5	2	diploid
de	2	0	243000000	243000000	*	2-somy	2	249250621	492250621	33.8801	34.332	30	S27_bwag37.sorted.bam1	5	2	diploid
de	3	0	197800000	197800000	*	2-somy	2	492449994	690249994	33.8801	34.0195	30	S27_bwag37.sorted.bam1	5	2	diploid
de	4	500000	191100000	190600000	*	2-somy	2	690972424	881572424	33.8801	33.9111	30	S27_bwag37.sorted.bam1	5	2	diploid
de	5	0	180700000	180700000	*	2-somy	2	881626700	1062326700	33.8801	34.0479	30	S27_bwag37.sorted.bam1	5	2	diploid
de	6	200000	170900000	170700000	*	2-somy	2	1062741960	1233441960	33.8801	34.4428	30	S27_bwag37.sorted.bam1	5	2	diploid
de	7	100000	159100000	159000000	*	2-somy	2	1233757027	1392757027	33.8801	33.8247	30	S27_bwag37.sorted.bam1	5	2	diploid
de	8	500000	146200000	145700000	*	2-somy	2	1393295690	1538995690	33.8801	34.3863	30	S27_bwag37.sorted.bam1	5	2	diploid
de	9	500000	141000000	140500000	*	2-somy	2	1539659712	1680159712	33.8801	34.1803	30	S27_bwag37.sorted.bam1	5	2	diploid
de	10	100000	135400000	135300000	*	2-somy	2	1680473143	1815773143	33.8801	33.9636	30	S27_bwag37.sorted.bam1	5	2	diploid
de	11	200000	135000000	134800000	*	2-somy	2	1816107890	1950907890	33.8801	34.4112	30	S27_bwag37.sorted.bam1	5	2	diploid
de	12	100000	133800000	133700000	*	2-somy	2	1951014406	2084714406	33.8801	34.4591	30	S27_bwag37.sorted.bam1	5	2	diploid
de	13	19500000	115100000	95600000	*	2-somy	2	2104266301	2199866301	33.8801	34.3432	30	S27_bwag37.sorted.bam1	5	2	diploid
de	14	20500000	107300000	86800000	*	2-somy	2	2220436179	2307236179	33.8801	34.363	30	S27_bwag37.sorted.bam1	5	2	diploid
de	15	22300000	102300000	80000000	*	2-somy	2	2329585719	2409585719	33.8801	34.0635	30	S27_bwag37.sorted.bam1	5	2	diploid
de	16	100000	90100000	90000000	*	2-somy	2	2409917111	2499917111	33.8801	33.3084	30	S27_bwag37.sorted.bam1	5	2	diploid
de	17	0	81100000	81100000	*	2-somy	2	2500171864	2581271864	33.8801	33.4384	30	S27_bwag37.sorted.bam1	5	2	diploid
de	18	100000	78000000	77900000	*	2-somy	2	2581467074	2659367074	33.8801	34.5658	30	S27_bwag37.sorted.bam1	5	2	diploid
de	19	500000	59100000	58600000	*	2-somy	2	2659944322	2718544322	33.8801	31.436	30	S27_bwag37.sorted.bam1	5	2	diploid
de	20	100000	62900000	62800000	*	3-somy	3	2718673305	2781473305	50.8201	52.1616	30	S27_bwag37.sorted.bam1	5	2	diploid
de	21	15500000	48100000	32600000	*	3-somy	3	2797098825	2829698825	50.8201	51.3016	30	S27_bwag37.sorted.bam1	5	2	diploid
de	22	17000000	51100000	34100000	*	2-somy	2	2846728720	2880828720	33.8801	33.1266	30	S27_bwag37.sorted.bam1	5	2	diploid
de	X	200000	155200000	155000000	*	2-somy	2	2881233286	3036233286	33.8801	32.3933	30	S27_bwag37.sorted.bam1	5	2	diploid
df	1	1000000	249200000	248200000	*	2-somy	2	1000000	249200000	22.4635	22.8864	15	S28_bwag37.sorted.bam1	5	2	diploid
df	2	0	243100000	243100000	*	3-somy	3	249250621	492350621	33.6952	32.1845	15	S28_bwag37.sorted.bam1	5	2	diploid
df	3	0	197800000	197800000	*	2-somy	2	492449994	690249994	22.4635	22.5491	15	S28_bwag37.sorted.bam1	5	2	diploid
df	4	600000	191100000	190500000	*	2-somy	2	691072424	881572424	22.4635	22.4283	15	S28_bwag37.sorted.bam1	5	2	diploid
df	5	100000	180700000	180600000	*	2-somy	2	881726700	1062326700	22.4635	22.6426	15	S28_bwag37.sorted.bam1	5	2	diploid
df	6	200000	170900000	170700000	*	2-somy	2	1062741960	1233441960	22.4635	22.6423	15	S28_bwag37.sorted.bam1	5	2	diploid
df	7	100000	159100000	159000000	*	2-somy	2	1233757027	1392757027	22.4635	22.5143	15	S28_bwag37.sorted.bam1	5	2	diploid
df	8	500000	146300000	145800000	*	3-somy	3	1393295690	1539095690	33.6952	34.3132	15	S28_bwag37.sorted.bam1	5	2	diploid
df	9	500000	141000000	140500000	*	2-somy	2	1539659712	1680159712	22.4635	22.5877	15	S28_bwag37.sorted.bam1	5	2	diploid
df	10	100000	135400000	135300000	*	2-somy	2	1680473143	1815773143	22.4635	22.8112	15	S28_bwag37.sorted.bam1	5	2	diploid
df	11	300000	135000000	134700000	*	2-somy	2	1816207890	1950907890	22.4635	22.87	15	S28_bwag37.sorted.bam1	5	2	diploid
df	12	100000	133800000	133700000	*	2-somy	2	1951014406	2084714406	22.4635	22.5201	15	S28_bwag37.sorted.bam1	5	2	diploid
df	13	19500000	115100000	95600000	*	2-somy	2	2104266301	2199866301	22.4635	22.8663	15	S28_bwag37.sorted.bam1	5	2	diploid
df	14	20500000	107300000	86800000	*	2-somy	2	2220436179	2307236179	22.4635	22.6787	15	S28_bwag37.sorted.bam1	5	2	diploid
df	15	22300000	102400000	80100000	*	2-somy	2	2329585719	2409685719	22.4635	22.8324	15	S28_bwag37.sorted.bam1	5	2	diploid
df	16	0	90100000	90100000	*	2-somy	2	2409817111	2499917111	22.4635	22.7553	15	S28_bwag37.sorted.bam1	5	2	diploid
df	17	0	81100000	81100000	*	2-somy	2	2500171864	2581271864	22.4635	22.4126	15	S28_bwag37.sorted.bam1	5	2	diploid
df	18	100000	78000000	77900000	*	2-somy	2	2581467074	2659367074	22.4635	22.7085	15	S28_bwag37.sorted.bam1	5	2	diploid
df	19	500000	59100000	58600000	*	2-somy	2	2659944322	2718544322	22.4635	21.3027	15	S28_bwag37.sorted.bam1	5	2	diploid
df	20	0	62900000	62900000	*	2-somy	2	2718573305	2781473305	22.4635	23.3298	15	S28_bwag37.sorted.bam1	5	2	diploid
df	21	15500000	48100000	32600000	*	2-somy	2	2797098825	2829698825	22.4635	22.7344	15	S28_bwag37.sorted.bam1	5	2	diploid
df	22	17000000	51200000	34200000	*	2-somy	2	2846728720	2880928720	22.4635	22.3783	15	S28_bwag37.sorted.bam1	5	2	diploid
df	X	300000	155200000	154900000	*	2-somy	2	2881333286	3036233286	22.4635	21.5473	15	S28_bwag37.sorted.bam1	5	2	diploid
DG	1	1000000	249200000	248200000	*	4-somy	4	1000000	249200000	32.3684	32.9941	12	S21_bwag37.sorted.bam1	5	4	tetraploid
DG	2	0	95500000	95500000	*	5-somy	5	249250621	344750621	40.4605	40.6761	12	S21_bwag37.sorted.bam1	5	4	tetraploid
DG	2	95500000	243100000	147600000	*	3-somy	3	344750621	492350621	24.2763	24.6286	12	S21_bwag37.sorted.bam1	5	4	tetraploid
DG	3	0	197800000	197800000	*	4-somy	4	492449994	690249994	32.3684	32.6478	12	S21_bwag37.sorted.bam1	5	4	tetraploid
DG	4	500000	190500000	190000000	*	4-somy	4	690972424	880972424	32.3684	32.0097	12	S21_bwag37.sorted.bam1	5	4	tetraploid
DG	5	0	180700000	180700000	*	4-somy	4	881626700	1062326700	32.3684	32.5909	12	S21_bwag37.sorted.bam1	5	4	tetraploid
DG	6	300000	170900000	170600000	*	4-somy	4	1062841960	1233441960	32.3684	32.3891	12	S21_bwag37.sorted.bam1	5	4	tetraploid
DG	7	0	159100000	159100000	*	4-somy	4	1233657027	1392757027	32.3684	31.9694	12	S21_bwag37.sorted.bam1	5	4	tetraploid
DG	8	500000	146200000	145700000	*	4-somy	4	1393295690	1538995690	32.3684	32.8656	12	S21_bwag37.sorted.bam1	5	4	tetraploid
DG	9	500000	141200000	140700000	*	4-somy	4	1539659712	1680359712	32.3684	32.3301	12	S21_bwag37.sorted.bam1	5	4	tetraploid
DG	10	100000	135500000	135400000	*	4-somy	4	1680473143	1815873143	32.3684	32.0735	12	S21_bwag37.sorted.bam1	5	4	tetraploid
DG	11	200000	135000000	134800000	*	4-somy	4	1816107890	1950907890	32.3684	32.4848	12	S21_bwag37.sorted.bam1	5	4	tetraploid
DG	12	200000	133800000	133600000	*	4-somy	4	1951114406	2084714406	32.3684	32.4261	12	S21_bwag37.sorted.bam1	5	4	tetraploid
DG	13	19500000	115100000	95600000	*	4-somy	4	2104266301	2199866301	32.3684	32.5901	12	S21_bwag37.sorted.bam1	5	4	tetraploid
DG	14	20500000	107300000	86800000	*	4-somy	4	2220436179	2307236179	32.3684	32.6824	12	S21_bwag37.sorted.bam1	5	4	tetraploid
DG	15	22300000	102500000	80200000	*	4-somy	4	2329585719	2409785719	32.3684	32.4266	12	S21_bwag37.sorted.bam1	5	4	tetraploid
DG	16	100000	90100000	90000000	*	4-somy	4	2409917111	2499917111	32.3684	32.1744	12	S21_bwag37.sorted.bam1	5	4	tetraploid
DG	17	0	81100000	81100000	*	4-somy	4	2500171864	2581271864	32.3684	32.0686	12	S21_bwag37.sorted.bam1	5	4	tetraploid
DG	18	0	78000000	78000000	*	4-somy	4	2581367074	2659367074	32.3684	32.7884	12	S21_bwag37.sorted.bam1	5	4	tetraploid
DG	19	500000	59000000	58500000	*	4-somy	4	2659944322	2718444322	32.3684	30.1537	12	S21_bwag37.sorted.bam1	5	4	tetraploid
DG	20	0	62900000	62900000	*	4-somy	4	2718573305	2781473305	32.3684	33.15	12	S21_bwag37.sorted.bam1	5	4	tetraploid
DG	21	15500000	48100000	32600000	*	4-somy	4	2797098825	2829698825	32.3684	32.5227	12	S21_bwag37.sorted.bam1	5	4	tetraploid
DG	22	17200000	51200000	34000000	*	4-somy	4	2846928720	2880928720	32.3684	32.1601	12	S21_bwag37.sorted.bam1	5	4	tetraploid
DG	X	300000	155200000	154900000	*	4-somy	4	2881333286	3036233286	32.3684	31.1163	12	S21_bwag37.sorted.bam1	5	4	tetraploid
DH	1	1000000	249200000	248200000	*	5-somy	5	1000000	249200000	48.6831	48.7242	1	S26_bwag37.sorted.bam1	5	4	tetraploid
DH	2	0	243000000	243000000	*	4-somy	4	249250621	492250621	38.9465	39.6606	1	S26_bwag37.sorted.bam1	5	4	tetraploid
DH	3	100000	197800000	197700000	*	4-somy	4	492549994	690249994	38.9465	39.1006	1	S26_bwag37.sorted.bam1	5	4	tetraploid
DH	4	500000	191100000	190600000	*	4-somy	4	690972424	881572424	38.9465	38.4441	1	S26_bwag37.sorted.bam1	5	4	tetraploid
DH	5	100000	180700000	180600000	*	5-somy	5	881726700	1062326700	48.6831	47.9467	1	S26_bwag37.sorted.bam1	5	4	tetraploid
DH	6	200000	170900000	170700000	*	4-somy	4	1062741960	1233441960	38.9465	38.8145	1	S26_bwag37.sorted.bam1	5	4	tetraploid
DH	7	100000	159100000	159000000	*	4-somy	4	1233757027	1392757027	38.9465	38.5065	1	S26_bwag37.sorted.bam1	5	4	tetraploid
DH	8	500000	146300000	145800000	*	5-somy	5	1393295690	1539095690	48.6831	48.7456	1	S26_bwag37.sorted.bam1	5	4	tetraploid
DH	9	500000	141000000	140500000	*	4-somy	4	1539659712	1680159712	38.9465	38.9892	1	S26_bwag37.sorted.bam1	5	4	tetraploid
DH	10	100000	135400000	135300000	*	4-somy	4	1680473143	1815773143	38.9465	38.4891	1	S26_bwag37.sorted.bam1	5	4	tetraploid
DH	11	200000	135000000	134800000	*	6-somy	6	1816107890	1950907890	58.4197	58.5306	1	S26_bwag37.sorted.bam1	5	4	tetraploid
DH	12	100000	133800000	133700000	*	5-somy	5	1951014406	2084714406	48.6831	48.7985	1	S26_bwag37.sorted.bam1	5	4	tetraploid
DH	13	19500000	115100000	95600000	*	4-somy	4	2104266301	2199866301	38.9465	39.4808	1	S26_bwag37.sorted.bam1	5	4	tetraploid
DH	14	20500000	107300000	86800000	*	4-somy	4	2220436179	2307236179	38.9465	39.195	1	S26_bwag37.sorted.bam1	5	4	tetraploid
DH	15	22300000	102400000	80100000	*	3-somy	3	2329585719	2409685719	29.2099	29.5078	1	S26_bwag37.sorted.bam1	5	4	tetraploid
DH	16	0	56600000	56600000	*	4-somy	4	2409817111	2466417111	38.9465	39.7887	1	S26_bwag37.sorted.bam1	5	4	tetraploid
DH	16	56600000	69600000	13000000	*	5-somy	5	2466417111	2479417111	48.6831	47.1057	1	S26_bwag37.sorted.bam1	5	4	tetraploid
DH	16	69600000	90200000	20600000	*	4-somy	4	2479417111	2500017111	38.9465	41.1865	1	S26_bwag37.sorted.bam1	5	4	tetraploid
DH	17	0	81100000	81100000	*	3-somy	3	2500171864	2581271864	29.2099	28.097	1	S26_bwag37.sorted.bam1	5	4	tetraploid
DH	18	100000	78000000	77900000	*	4-somy	4	2581467074	2659367074	38.9465	39.2189	1	S26_bwag37.sorted.bam1	5	4	tetraploid
DH	19	500000	24300000	23800000	*	4-somy	4	2659944322	2683744322	38.9465	42.7117	1	S26_bwag37.sorted.bam1	5	4	tetraploid
DH	19	24300000	59100000	34800000	*	5-somy	5	2683744322	2718544322	48.6831	44.6689	1	S26_bwag37.sorted.bam1	5	4	tetraploid
DH	20	100000	62900000	62800000	*	8-somy	8	2718673305	2781473305	77.8929	78.879	1	S26_bwag37.sorted.bam1	5	4	tetraploid
DH	21	15500000	48100000	32600000	*	5-somy	5	2797098825	2829698825	48.6831	48.21	1	S26_bwag37.sorted.bam1	5	4	tetraploid
DH	22	17200000	51200000	34000000	*	5-somy	5	2846928720	2880928720	48.6831	46.3651	1	S26_bwag37.sorted.bam1	5	4	tetraploid
DH	X	100000	155200000	155100000	*	5-somy	5	2881133286	3036233286	48.6831	47.0466	1	S26_bwag37.sorted.bam1	5	4	tetraploid
ea	1	1000000	249200000	248200000	*	2-somy	2	1000000	249200000	153.299	154.64	4	S84_bwag37.sorted.bam1	6	2	diploid
ea	2	0	243000000	243000000	*	2-somy	2	249250621	492250621	153.299	152.667	4	S84_bwag37.sorted.bam1	6	2	diploid
ea	3	100000	197800000	197700000	*	2-somy	2	492549994	690249994	153.299	152.007	4	S84_bwag37.sorted.bam1	6	2	diploid
ea	4	500000	190500000	190000000	*	2-somy	2	690972424	880972424	153.299	150.646	4	S84_bwag37.sorted.bam1	6	2	diploid
ea	5	0	180700000	180700000	*	3-somy	3	881626700	1062326700	229.948	226.056	4	S84_bwag37.sorted.bam1	6	2	diploid
ea	6	200000	170900000	170700000	*	2-somy	2	1062741960	1233441960	153.299	153.286	4	S84_bwag37.sorted.bam1	6	2	diploid
ea	7	0	159100000	159100000	*	2-somy	2	1233657027	1392757027	153.299	153.224	4	S84_bwag37.sorted.bam1	6	2	diploid
ea	8	500000	146300000	145800000	*	2-somy	2	1393295690	1539095690	153.299	152.148	4	S84_bwag37.sorted.bam1	6	2	diploid
ea	9	500000	141000000	140500000	*	2-somy	2	1539659712	1680159712	153.299	152.54	4	S84_bwag37.sorted.bam1	6	2	diploid
ea	10	100000	135500000	135400000	*	2-somy	2	1680473143	1815873143	153.299	154.109	4	S84_bwag37.sorted.bam1	6	2	diploid
ea	11	200000	135000000	134800000	*	2-somy	2	1816107890	1950907890	153.299	151.99	4	S84_bwag37.sorted.bam1	6	2	diploid
ea	12	200000	133800000	133600000	*	2-somy	2	1951114406	2084714406	153.299	154.145	4	S84_bwag37.sorted.bam1	6	2	diploid
ea	13	19500000	115100000	95600000	*	3-somy	3	2104266301	2199866301	229.948	227.999	4	S84_bwag37.sorted.bam1	6	2	diploid
ea	14	20500000	107200000	86700000	*	2-somy	2	2220436179	2307136179	153.299	153.043	4	S84_bwag37.sorted.bam1	6	2	diploid
ea	15	22100000	102400000	80300000	*	2-somy	2	2329385719	2409685719	153.299	153.048	4	S84_bwag37.sorted.bam1	6	2	diploid
ea	16	100000	90100000	90000000	*	2-somy	2	2409917111	2499917111	153.299	155.282	4	S84_bwag37.sorted.bam1	6	2	diploid
ea	17	0	81100000	81100000	*	2-somy	2	2500171864	2581271864	153.299	156.3	4	S84_bwag37.sorted.bam1	6	2	diploid
ea	18	100000	78000000	77900000	*	2-somy	2	2581467074	2659367074	153.299	151.876	4	S84_bwag37.sorted.bam1	6	2	diploid
ea	19	500000	59100000	58600000	*	2-somy	2	2659944322	2718544322	153.299	153.598	4	S84_bwag37.sorted.bam1	6	2	diploid
ea	20	100000	62900000	62800000	*	3-somy	3	2718673305	2781473305	229.948	233.172	4	S84_bwag37.sorted.bam1	6	2	diploid
ea	21	15500000	48100000	32600000	*	2-somy	2	2797098825	2829698825	153.299	152.598	4	S84_bwag37.sorted.bam1	6	2	diploid
ea	22	17000000	51200000	34200000	*	2-somy	2	2846728720	2880928720	153.299	156.188	4	S84_bwag37.sorted.bam1	6	2	diploid
ea	X	300000	155200000	154900000	*	2-somy	2	2881333286	3036233286	153.299	142.336	4	S84_bwag37.sorted.bam1	6	2	diploid
eb	1	1000000	249200000	248200000	*	2-somy	2	1000000	249200000	250.518	253.979	3	S07_bwag37.sorted.bam1	6	2	diploid
eb	2	100000	243000000	242900000	*	2-somy	2	249350621	492250621	250.518	251.851	3	S07_bwag37.sorted.bam1	6	2	diploid
eb	3	100000	197800000	197700000	*	2-somy	2	492549994	690249994	250.518	245.18	3	S07_bwag37.sorted.bam1	6	2	diploid
eb	4	500000	190500000	190000000	*	2-somy	2	690972424	880972424	250.518	249.085	3	S07_bwag37.sorted.bam1	6	2	diploid
eb	5	0	180700000	180700000	*	3-somy	3	881626700	1062326700	375.778	346.264	3	S07_bwag37.sorted.bam1	6	2	diploid
eb	6	200000	170900000	170700000	*	2-somy	2	1062741960	1233441960	250.518	250.013	3	S07_bwag37.sorted.bam1	6	2	diploid
eb	7	100000	159100000	159000000	*	2-somy	2	1233757027	1392757027	250.518	259.106	3	S07_bwag37.sorted.bam1	6	2	diploid
eb	8	500000	146300000	145800000	*	2-somy	2	1393295690	1539095690	250.518	257.623	3	S07_bwag37.sorted.bam1	6	2	diploid
eb	9	500000	141200000	140700000	*	2-somy	2	1539659712	1680359712	250.518	251.74	3	S07_bwag37.sorted.bam1	6	2	diploid
eb	10	200000	135500000	135300000	*	2-somy	2	1680573143	1815873143	250.518	252.741	3	S07_bwag37.sorted.bam1	6	2	diploid
eb	11	200000	134900000	134700000	*	2-somy	2	1816107890	1950807890	250.518	257.148	3	S07_bwag37.sorted.bam1	6	2	diploid
eb	12	200000	133800000	133600000	*	2-somy	2	1951114406	2084714406	250.518	258.873	3	S07_bwag37.sorted.bam1	6	2	diploid
eb	13	19500000	115100000	95600000	*	2-somy	2	2104266301	2199866301	250.518	254.154	3	S07_bwag37.sorted.bam1	6	2	diploid
eb	14	20600000	107200000	86600000	*	2-somy	2	2220536179	2307136179	250.518	250.977	3	S07_bwag37.sorted.bam1	6	2	diploid
eb	15	22000000	102400000	80400000	*	2-somy	2	2329285719	2409685719	250.518	251.766	3	S07_bwag37.sorted.bam1	6	2	diploid
eb	16	100000	90100000	90000000	*	2-somy	2	2409917111	2499917111	250.518	249.891	3	S07_bwag37.sorted.bam1	6	2	diploid
eb	17	0	81100000	81100000	*	2-somy	2	2500171864	2581271864	250.518	251.847	3	S07_bwag37.sorted.bam1	6	2	diploid
eb	18	0	78000000	78000000	*	2-somy	2	2581367074	2659367074	250.518	258.375	3	S07_bwag37.sorted.bam1	6	2	diploid
eb	19	500000	59100000	58600000	*	2-somy	2	2659944322	2718544322	250.518	247.764	3	S07_bwag37.sorted.bam1	6	2	diploid
eb	20	200000	62900000	62700000	*	3-somy	3	2718773305	2781473305	375.778	378.148	3	S07_bwag37.sorted.bam1	6	2	diploid
eb	21	15500000	48100000	32600000	*	2-somy	2	2797098825	2829698825	250.518	254.498	3	S07_bwag37.sorted.bam1	6	2	diploid
eb	22	17000000	51200000	34200000	*	2-somy	2	2846728720	2880928720	250.518	253.966	3	S07_bwag37.sorted.bam1	6	2	diploid
eb	X	300000	155200000	154900000	*	2-somy	2	2881333286	3036233286	250.518	237.766	3	S07_bwag37.sorted.bam1	6	2	diploid
ed	1	1000000	249200000	248200000	*	2-somy	2	1000000	249200000	151.601	154.677	47	S38_bwag37.sorted.bam1	6	2	diploid
ed	2	0	243000000	243000000	*	2-somy	2	249250621	492250621	151.601	153.405	47	S38_bwag37.sorted.bam1	6	2	diploid
ed	3	100000	197800000	197700000	*	2-somy	2	492549994	690249994	151.601	152.793	47	S38_bwag37.sorted.bam1	6	2	diploid
ed	4	500000	190500000	190000000	*	2-somy	2	690972424	880972424	151.601	152.228	47	S38_bwag37.sorted.bam1	6	2	diploid
ed	5	0	180700000	180700000	*	2-somy	2	881626700	1062326700	151.601	152.568	47	S38_bwag37.sorted.bam1	6	2	diploid
ed	6	200000	170900000	170700000	*	2-somy	2	1062741960	1233441960	151.601	153.227	47	S38_bwag37.sorted.bam1	6	2	diploid
ed	7	100000	159100000	159000000	*	2-somy	2	1233757027	1392757027	151.601	151.811	47	S38_bwag37.sorted.bam1	6	2	diploid
ed	8	500000	146300000	145800000	*	2-somy	2	1393295690	1539095690	151.601	153.027	47	S38_bwag37.sorted.bam1	6	2	diploid
ed	9	500000	141000000	140500000	*	2-somy	2	1539659712	1680159712	151.601	152.888	47	S38_bwag37.sorted.bam1	6	2	diploid
ed	10	200000	135500000	135300000	*	2-somy	2	1680573143	1815873143	151.601	151.246	47	S38_bwag37.sorted.bam1	6	2	diploid
ed	11	200000	134900000	134700000	*	3-somy	3	1816107890	1950807890	227.401	229.805	47	S38_bwag37.sorted.bam1	6	2	diploid
ed	12	200000	133800000	133600000	*	2-somy	2	1951114406	2084714406	151.601	154.516	47	S38_bwag37.sorted.bam1	6	2	diploid
ed	13	19500000	115100000	95600000	*	2-somy	2	2104266301	2199866301	151.601	150.657	47	S38_bwag37.sorted.bam1	6	2	diploid
ed	14	20500000	107200000	86700000	*	2-somy	2	2220436179	2307136179	151.601	152.483	47	S38_bwag37.sorted.bam1	6	2	diploid
ed	15	22300000	102400000	80100000	*	2-somy	2	2329585719	2409685719	151.601	152.566	47	S38_bwag37.sorted.bam1	6	2	diploid
ed	16	100000	90100000	90000000	*	2-somy	2	2409917111	2499917111	151.601	150.985	47	S38_bwag37.sorted.bam1	6	2	diploid
ed	17	0	81100000	81100000	*	2-somy	2	2500171864	2581271864	151.601	150.909	47	S38_bwag37.sorted.bam1	6	2	diploid
ed	18	100000	78000000	77900000	*	3-somy	3	2581467074	2659367074	227.401	228.239	47	S38_bwag37.sorted.bam1	6	2	diploid
ed	19	500000	59100000	58600000	*	2-somy	2	2659944322	2718544322	151.601	142.363	47	S38_bwag37.sorted.bam1	6	2	diploid
ed	20	100000	63000000	62900000	*	3-somy	3	2718673305	2781573305	227.401	232.73	47	S38_bwag37.sorted.bam1	6	2	diploid
ed	21	15500000	48100000	32600000	*	2-somy	2	2797098825	2829698825	151.601	153.625	47	S38_bwag37.sorted.bam1	6	2	diploid
ed	22	17000000	51200000	34200000	*	2-somy	2	2846728720	2880928720	151.601	150.459	47	S38_bwag37.sorted.bam1	6	2	diploid
ed	X	100000	155200000	155100000	*	2-somy	2	2881133286	3036233286	151.601	142.487	47	S38_bwag37.sorted.bam1	6	2	diploid
ee	1	1000000	249200000	248200000	*	2-somy	2	1000000	249200000	134.809	137.13	12	S23_bwag37.sorted.bam2	6	2	diploid
ee	2	100000	243000000	242900000	*	2-somy	2	249350621	492250621	134.809	135.507	12	S23_bwag37.sorted.bam2	6	2	diploid
ee	3	100000	197800000	197700000	*	2-somy	2	492549994	690249994	134.809	135.119	12	S23_bwag37.sorted.bam2	6	2	diploid
ee	4	500000	190500000	190000000	*	2-somy	2	690972424	880972424	134.809	134.074	12	S23_bwag37.sorted.bam2	6	2	diploid
ee	5	0	180700000	180700000	*	2-somy	2	881626700	1062326700	134.809	134.037	12	S23_bwag37.sorted.bam2	6	2	diploid
ee	6	200000	170900000	170700000	*	2-somy	2	1062741960	1233441960	134.809	135.649	12	S23_bwag37.sorted.bam2	6	2	diploid
ee	7	100000	159100000	159000000	*	3-somy	3	1233757027	1392757027	202.214	200.012	12	S23_bwag37.sorted.bam2	6	2	diploid
ee	8	500000	146300000	145800000	*	2-somy	2	1393295690	1539095690	134.809	135.016	12	S23_bwag37.sorted.bam2	6	2	diploid
ee	9	500000	141000000	140500000	*	2-somy	2	1539659712	1680159712	134.809	135.119	12	S23_bwag37.sorted.bam2	6	2	diploid
ee	10	100000	135400000	135300000	*	2-somy	2	1680473143	1815773143	134.809	136.264	12	S23_bwag37.sorted.bam2	6	2	diploid
ee	11	200000	134900000	134700000	*	2-somy	2	1816107890	1950807890	134.809	135.386	12	S23_bwag37.sorted.bam2	6	2	diploid
ee	12	200000	133800000	133600000	*	3-somy	3	1951114406	2084714406	202.214	203.817	12	S23_bwag37.sorted.bam2	6	2	diploid
ee	13	19500000	115100000	95600000	*	2-somy	2	2104266301	2199866301	134.809	134.768	12	S23_bwag37.sorted.bam2	6	2	diploid
ee	14	20600000	107200000	86600000	*	2-somy	2	2220536179	2307136179	134.809	134.739	12	S23_bwag37.sorted.bam2	6	2	diploid
ee	15	22300000	102400000	80100000	*	2-somy	2	2329585719	2409685719	134.809	136.537	12	S23_bwag37.sorted.bam2	6	2	diploid
ee	16	100000	90200000	90100000	*	2-somy	2	2409917111	2500017111	134.809	134.637	12	S23_bwag37.sorted.bam2	6	2	diploid
ee	17	0	81100000	81100000	*	2-somy	2	2500171864	2581271864	134.809	135.927	12	S23_bwag37.sorted.bam2	6	2	diploid
ee	18	0	78000000	78000000	*	2-somy	2	2581367074	2659367074	134.809	134.82	12	S23_bwag37.sorted.bam2	6	2	diploid
ee	19	500000	59100000	58600000	*	2-somy	2	2659944322	2718544322	134.809	128.859	12	S23_bwag37.sorted.bam2	6	2	diploid
ee	20	100000	63000000	62900000	*	2-somy	2	2718673305	2781573305	134.809	137.164	12	S23_bwag37.sorted.bam2	6	2	diploid
ee	21	15500000	48100000	32600000	*	2-somy	2	2797098825	2829698825	134.809	137.044	12	S23_bwag37.sorted.bam2	6	2	diploid
ee	22	17000000	51200000	34200000	*	2-somy	2	2846728720	2880928720	134.809	136.671	12	S23_bwag37.sorted.bam2	6	2	diploid
ee	X	100000	155200000	155100000	*	2-somy	2	2881133286	3036233286	134.809	125.243	12	S23_bwag37.sorted.bam2	6	2	diploid
za	1	1000000	249200000	248200000	*	2-somy	2	1000000	249200000	28.1031	28.4599	43	S81_bwag37.sorted.bam	3	2	diploid
za	2	0	243000000	243000000	*	2-somy	2	249250621	492250621	28.1031	28.7346	43	S81_bwag37.sorted.bam	3	2	diploid
za	3	100000	197800000	197700000	*	2-somy	2	492549994	690249994	28.1031	28.4062	43	S81_bwag37.sorted.bam	3	2	diploid
za	4	500000	191100000	190600000	*	2-somy	2	690972424	881572424	28.1031	28.0296	43	S81_bwag37.sorted.bam	3	2	diploid
za	5	0	180700000	180700000	*	2-somy	2	881626700	1062326700	28.1031	28.3704	43	S81_bwag37.sorted.bam	3	2	diploid
za	6	200000	170900000	170700000	*	2-somy	2	1062741960	1233441960	28.1031	23.6907	43	S81_bwag37.sorted.bam	3	2	diploid
za	7	0	159100000	159100000	*	2-somy	2	1233657027	1392757027	28.1031	28.1716	43	S81_bwag37.sorted.bam	3	2	diploid
za	8	500000	146300000	145800000	*	2-somy	2	1393295690	1539095690	28.1031	33.322	43	S81_bwag37.sorted.bam	3	2	diploid
za	9	500000	141100000	140600000	*	2-somy	2	1539659712	1680259712	28.1031	28.4594	43	S81_bwag37.sorted.bam	3	2	diploid
za	10	100000	135500000	135400000	*	2-somy	2	1680473143	1815873143	28.1031	23.8089	43	S81_bwag37.sorted.bam	3	2	diploid
za	11	200000	135000000	134800000	*	2-somy	2	1816107890	1950907890	28.1031	32.576	43	S81_bwag37.sorted.bam	3	2	diploid
za	12	0	133800000	133800000	*	2-somy	2	1950914406	2084714406	28.1031	28.7157	43	S81_bwag37.sorted.bam	3	2	diploid
za	13	19500000	115100000	95600000	*	2-somy	2	2104266301	2199866301	28.1031	28.4521	43	S81_bwag37.sorted.bam	3	2	diploid
za	14	20500000	107300000	86800000	*	2-somy	2	2220436179	2307236179	28.1031	23.6947	43	S81_bwag37.sorted.bam	3	2	diploid
za	15	22100000	102500000	80400000	*	2-somy	2	2329385719	2409785719	28.1031	28.5028	43	S81_bwag37.sorted.bam	3	2	diploid
za	16	100000	90200000	90100000	*	2-somy	2	2409917111	2500017111	28.1031	28.4586	43	S81_bwag37.sorted.bam	3	2	diploid
za	17	0	81100000	81100000	*	2-somy	2	2500171864	2581271864	28.1031	28.0849	43	S81_bwag37.sorted.bam	3	2	diploid
za	18	0	78000000	78000000	*	2-somy	2	2581367074	2659367074	28.1031	29.1133	43	S81_bwag37.sorted.bam	3	2	diploid
za	19	500000	59100000	58600000	*	2-somy	2	2659944322	2718544322	28.1031	27.6863	43	S81_bwag37.sorted.bam	3	2	diploid
za	20	100000	62900000	62800000	*	2-somy	2.4213	2718673305	2781473305	28.1031	34.023	43	S81_bwag37.sorted.bam	3	2	diploid
za	21	15500000	48100000	32600000	*	2-somy	2	2797098825	2829698825	28.1031	28.1924	43	S81_bwag37.sorted.bam	3	2	diploid
za	22	17000000	51300000	34300000	*	2-somy	2	2846728720	2881028720	28.1031	23.5184	43	S81_bwag37.sorted.bam	3	2	diploid
za	X	0	155200000	155200000	*	2-somy	2	2881033286	3036233286	28.1031	27.6481	43	S81_bwag37.sorted.bam	3	2	diploid
zb	1	1000000	249200000	248200000	*	2-somy	2	1000000	249200000	31.1579	31.8548	32	S03_bwag37.sorted.bam	2	2	diploid
zb	2	0	243000000	243000000	*	2-somy	2	249250621	492250621	31.1579	31.9099	32	S03_bwag37.sorted.bam	2	2	diploid
zb	3	100000	197800000	197700000	*	2-somy	2	492549994	690249994	31.1579	31.753	32	S03_bwag37.sorted.bam	2	2	diploid
zb	4	500000	190500000	190000000	*	2-somy	2	690972424	880972424	31.1579	31.7122	32	S03_bwag37.sorted.bam	2	2	diploid
zb	5	0	180700000	180700000	*	2-somy	2	881626700	1062326700	31.1579	31.7363	32	S03_bwag37.sorted.bam	2	2	diploid
zb	6	200000	170900000	170700000	*	2-somy	2	1062741960	1233441960	31.1579	31.9668	32	S03_bwag37.sorted.bam	2	2	diploid
zb	7	100000	159100000	159000000	*	2-somy	2	1233757027	1392757027	31.1579	31.5117	32	S03_bwag37.sorted.bam	2	2	diploid
zb	8	500000	146300000	145800000	*	2-somy	2	1393295690	1539095690	31.1579	31.7081	32	S03_bwag37.sorted.bam	2	2	diploid
zb	9	500000	141000000	140500000	*	2-somy	2	1539659712	1680159712	31.1579	31.5286	32	S03_bwag37.sorted.bam	2	2	diploid
zb	10	100000	135500000	135400000	*	2-somy	2	1680473143	1815873143	31.1579	31.825	32	S03_bwag37.sorted.bam	2	2	diploid
zb	11	200000	135000000	134800000	*	2-somy	2	1816107890	1950907890	31.1579	31.7468	32	S03_bwag37.sorted.bam	2	2	diploid
zb	12	0	133800000	133800000	*	2-somy	2	1950914406	2084714406	31.1579	31.3506	32	S03_bwag37.sorted.bam	2	2	diploid
zb	13	19500000	115100000	95600000	*	2-somy	2	2104266301	2199866301	31.1579	31.9099	32	S03_bwag37.sorted.bam	2	2	diploid
zb	14	20500000	107300000	86800000	*	2-somy	2	2220436179	2307236179	31.1579	32.3241	32	S03_bwag37.sorted.bam	2	2	diploid
zb	15	22000000	102300000	80300000	*	2-somy	2	2329285719	2409585719	31.1579	31.9401	32	S03_bwag37.sorted.bam	2	2	diploid
zb	16	0	90200000	90200000	*	2-somy	2	2409817111	2500017111	31.1579	31.6892	32	S03_bwag37.sorted.bam	2	2	diploid
zb	17	0	81100000	81100000	*	2-somy	2	2500171864	2581271864	31.1579	31.0461	32	S03_bwag37.sorted.bam	2	2	diploid
zb	18	100000	78000000	77900000	*	2-somy	2	2581467074	2659367074	31.1579	32.3397	32	S03_bwag37.sorted.bam	2	2	diploid
zb	19	500000	59100000	58600000	*	2-somy	2	2659944322	2718544322	31.1579	30.4183	32	S03_bwag37.sorted.bam	2	2	diploid
zb	20	100000	62900000	62800000	*	3-somy	3	2718673305	2781473305	46.7369	48.5329	32	S03_bwag37.sorted.bam	2	2	diploid
zb	21	15500000	48100000	32600000	*	2-somy	2	2797098825	2829698825	31.1579	32.6542	32	S03_bwag37.sorted.bam	2	2	diploid
zb	22	17000000	51300000	34300000	*	2-somy	2	2846728720	2881028720	31.1579	30.6733	32	S03_bwag37.sorted.bam	2	2	diploid
zb	X	200000	155200000	155000000	*	2-somy	2	2881233286	3036233286	31.1579	30.741	32	S03_bwag37.sorted.bam	2	2	diploid
zc	1	1000000	249200000	248200000	*	2-somy	2	1000000	249200000	33.1463	33.0727	36	S30_bwag37.sorted.bam	2	2	diploid
zc	2	0	243000000	243000000	*	2-somy	2	249250621	492250621	33.1463	33.0743	36	S30_bwag37.sorted.bam	2	2	diploid
zc	3	100000	197800000	197700000	*	2-somy	2	492549994	690249994	33.1463	33.031	36	S30_bwag37.sorted.bam	2	2	diploid
zc	4	500000	191100000	190600000	*	2-somy	2	690972424	881572424	33.1463	32.7815	36	S30_bwag37.sorted.bam	2	2	diploid
zc	5	0	180700000	180700000	*	2-somy	2	881626700	1062326700	33.1463	32.7219	36	S30_bwag37.sorted.bam	2	2	diploid
zc	6	200000	170900000	170700000	*	2-somy	2	1062741960	1233441960	33.1463	32.7124	36	S30_bwag37.sorted.bam	2	2	diploid
zc	7	0	159100000	159100000	*	2-somy	2	1233657027	1392757027	33.1463	32.8441	36	S30_bwag37.sorted.bam	2	2	diploid
zc	8	500000	146300000	145800000	*	2-somy	2	1393295690	1539095690	33.1463	32.9077	36	S30_bwag37.sorted.bam	2	2	diploid
zc	9	500000	141000000	140500000	*	2-somy	2	1539659712	1680159712	33.1463	32.9032	36	S30_bwag37.sorted.bam	2	2	diploid
zc	10	100000	135400000	135300000	*	2-somy	2	1680473143	1815773143	33.1463	32.8244	36	S30_bwag37.sorted.bam	2	2	diploid
zc	11	200000	134900000	134700000	*	2-somy	2	1816107890	1950807890	33.1463	32.875	36	S30_bwag37.sorted.bam	2	2	diploid
zc	12	0	133800000	133800000	*	2-somy	2	1950914406	2084714406	33.1463	32.9156	36	S30_bwag37.sorted.bam	2	2	diploid
zc	13	19500000	115100000	95600000	*	2-somy	2	2104266301	2199866301	33.1463	32.7823	36	S30_bwag37.sorted.bam	2	2	diploid
zc	14	20500000	107300000	86800000	*	2-somy	2	2220436179	2307236179	33.1463	32.9459	36	S30_bwag37.sorted.bam	2	2	diploid
zc	15	22300000	102400000	80100000	*	2-somy	2	2329585719	2409685719	33.1463	33.2074	36	S30_bwag37.sorted.bam	2	2	diploid
zc	16	0	90200000	90200000	*	2-somy	2	2409817111	2500017111	33.1463	33.5663	36	S30_bwag37.sorted.bam	2	2	diploid
zc	17	0	81100000	81100000	*	2-somy	2	2500171864	2581271864	33.1463	32.8466	36	S30_bwag37.sorted.bam	2	2	diploid
zc	18	100000	78000000	77900000	*	2-somy	2	2581467074	2659367074	33.1463	33.161	36	S30_bwag37.sorted.bam	2	2	diploid
zc	19	500000	59100000	58600000	*	2-somy	2	2659944322	2718544322	33.1463	31.305	36	S30_bwag37.sorted.bam	2	2	diploid
zc	20	100000	62900000	62800000	*	3-somy	3	2718673305	2781473305	49.7194	49.3507	36	S30_bwag37.sorted.bam	2	2	diploid
zc	21	15500000	48100000	32600000	*	2-somy	2	2797098825	2829698825	33.1463	33.0032	36	S30_bwag37.sorted.bam	2	2	diploid
zc	22	17100000	51200000	34100000	*	2-somy	2	2846828720	2880928720	33.1463	32.4276	36	S30_bwag37.sorted.bam	2	2	diploid
zc	X	100000	155200000	155100000	*	2-somy	2	2881133286	3036233286	33.1463	31.7135	36	S30_bwag37.sorted.bam	2	2	diploid
zd	1	1000000	249200000	248200000	*	2-somy	2	1000000	249200000	27.8155	28.1143	34	S40_bwag37.sorted.bam	2	2	diploid
zd	2	0	243100000	243100000	*	2-somy	2	249250621	492350621	27.8155	27.8477	34	S40_bwag37.sorted.bam	2	2	diploid
zd	3	100000	197800000	197700000	*	2-somy	2	492549994	690249994	27.8155	28.0466	34	S40_bwag37.sorted.bam	2	2	diploid
zd	4	500000	190500000	190000000	*	2-somy	2	690972424	880972424	27.8155	27.5465	34	S40_bwag37.sorted.bam	2	2	diploid
zd	5	0	180700000	180700000	*	2-somy	2	881626700	1062326700	27.8155	27.7821	34	S40_bwag37.sorted.bam	2	2	diploid
zd	6	200000	170900000	170700000	*	2-somy	2	1062741960	1233441960	27.8155	27.6364	34	S40_bwag37.sorted.bam	2	2	diploid
zd	7	100000	159100000	159000000	*	2-somy	2	1233757027	1392757027	27.8155	27.8313	34	S40_bwag37.sorted.bam	2	2	diploid
zd	8	500000	146300000	145800000	*	2-somy	2	1393295690	1539095690	27.8155	28.0204	34	S40_bwag37.sorted.bam	2	2	diploid
zd	9	500000	141100000	140600000	*	2-somy	2	1539659712	1680259712	27.8155	27.9105	34	S40_bwag37.sorted.bam	2	2	diploid
zd	10	100000	135400000	135300000	*	2-somy	2	1680473143	1815773143	27.8155	27.4548	34	S40_bwag37.sorted.bam	2	2	diploid
zd	11	200000	134900000	134700000	*	2-somy	2	1816107890	1950807890	27.8155	27.7339	34	S40_bwag37.sorted.bam	2	2	diploid
zd	12	0	133800000	133800000	*	2-somy	2	1950914406	2084714406	27.8155	27.7512	34	S40_bwag37.sorted.bam	2	2	diploid
zd	13	19600000	115100000	95500000	*	2-somy	2	2104366301	2199866301	27.8155	27.6956	34	S40_bwag37.sorted.bam	2	2	diploid
zd	14	20500000	107300000	86800000	*	2-somy	2	2220436179	2307236179	27.8155	27.8157	34	S40_bwag37.sorted.bam	2	2	diploid
zd	15	22300000	102400000	80100000	*	2-somy	2	2329585719	2409685719	27.8155	27.7248	34	S40_bwag37.sorted.bam	2	2	diploid
zd	16	0	90100000	90100000	*	2-somy	2	2409817111	2499917111	27.8155	28.0498	34	S40_bwag37.sorted.bam	2	2	diploid
zd	17	0	81100000	81100000	*	2-somy	2	2500171864	2581271864	27.8155	27.3497	34	S40_bwag37.sorted.bam	2	2	diploid
zd	18	100000	78000000	77900000	*	2-somy	2	2581467074	2659367074	27.8155	27.9414	34	S40_bwag37.sorted.bam	2	2	diploid
zd	19	500000	59100000	58600000	*	2-somy	2	2659944322	2718544322	27.8155	26.8615	34	S40_bwag37.sorted.bam	2	2	diploid
zd	20	100000	62900000	62800000	*	3-somy	3	2718673305	2781473305	41.7233	42.689	34	S40_bwag37.sorted.bam	2	2	diploid
zd	21	15500000	48100000	32600000	*	2-somy	2	2797098825	2829698825	27.8155	28.1136	34	S40_bwag37.sorted.bam	2	2	diploid
zd	22	17200000	51200000	34000000	*	2-somy	2	2846928720	2880928720	27.8155	27.4757	34	S40_bwag37.sorted.bam	2	2	diploid
zd	X	300000	155100000	154800000	*	2-somy	2	2881333286	3036133286	27.8155	26.728	34	S40_bwag37.sorted.bam	2	2	diploid
ze	1	1000000	249200000	248200000	*	2-somy	2	1000000	249200000	26.9901	27.4158	21	S10_bwag37.sorted.bam	2	2	diploid
ze	2	0	243000000	243000000	*	2-somy	2	249250621	492250621	26.9901	27.2861	21	S10_bwag37.sorted.bam	2	2	diploid
ze	3	100000	197800000	197700000	*	2-somy	2	492549994	690249994	26.9901	27.1243	21	S10_bwag37.sorted.bam	2	2	diploid
ze	4	500000	190500000	190000000	*	2-somy	2	690972424	880972424	26.9901	26.972	21	S10_bwag37.sorted.bam	2	2	diploid
ze	5	0	55000000	55000000	*	2-somy	2	881626700	936626700	26.9901	27.1581	21	S10_bwag37.sorted.bam	2	2	diploid
ze	5	55000000	180700000	125700000	*	3-somy	3	936626700	1062326700	40.4852	35.7533	21	S10_bwag37.sorted.bam	2	2	diploid
ze	6	200000	170900000	170700000	*	2-somy	2	1062741960	1233441960	26.9901	27.2459	21	S10_bwag37.sorted.bam	2	2	diploid
ze	7	0	159100000	159100000	*	2-somy	2	1233657027	1392757027	26.9901	26.9582	21	S10_bwag37.sorted.bam	2	2	diploid
ze	8	500000	146300000	145800000	*	2-somy	2	1393295690	1539095690	26.9901	26.9415	21	S10_bwag37.sorted.bam	2	2	diploid
ze	9	500000	141000000	140500000	*	2-somy	2	1539659712	1680159712	26.9901	27.0263	21	S10_bwag37.sorted.bam	2	2	diploid
ze	10	100000	135500000	135400000	*	2-somy	2	1680473143	1815873143	26.9901	27.1915	21	S10_bwag37.sorted.bam	2	2	diploid
ze	11	200000	135000000	134800000	*	2-somy	2	1816107890	1950907890	26.9901	27.0944	21	S10_bwag37.sorted.bam	2	2	diploid
ze	12	100000	133800000	133700000	*	2-somy	2	1951014406	2084714406	26.9901	27.0563	21	S10_bwag37.sorted.bam	2	2	diploid
ze	13	19500000	115100000	95600000	*	2-somy	2	2104266301	2199866301	26.9901	27.1136	21	S10_bwag37.sorted.bam	2	2	diploid
ze	14	20500000	107300000	86800000	*	2-somy	2	2220436179	2307236179	26.9901	27.1921	21	S10_bwag37.sorted.bam	2	2	diploid
ze	15	22300000	102400000	80100000	*	2-somy	2	2329585719	2409685719	26.9901	27.081	21	S10_bwag37.sorted.bam	2	2	diploid
ze	16	0	90200000	90200000	*	2-somy	2	2409817111	2500017111	26.9901	27.0372	21	S10_bwag37.sorted.bam	2	2	diploid
ze	17	0	81100000	81100000	*	2-somy	2	2500171864	2581271864	26.9901	27.2456	21	S10_bwag37.sorted.bam	2	2	diploid
ze	18	100000	78000000	77900000	*	2-somy	2	2581467074	2659367074	26.9901	26.9	21	S10_bwag37.sorted.bam	2	2	diploid
ze	19	500000	59100000	58600000	*	2-somy	2	2659944322	2718544322	26.9901	26.2958	21	S10_bwag37.sorted.bam	2	2	diploid
ze	20	0	63000000	63000000	*	2-somy	2	2718573305	2781573305	26.9901	32.0669	21	S10_bwag37.sorted.bam	2	2	diploid
ze	21	15500000	48100000	32600000	*	2-somy	2	2797098825	2829698825	26.9901	27.5224	21	S10_bwag37.sorted.bam	2	2	diploid
ze	22	17000000	51300000	34300000	*	2-somy	2	2846728720	2881028720	26.9901	27.2524	21	S10_bwag37.sorted.bam	2	2	diploid
ze	X	200000	155200000	155000000	*	2-somy	2	2881233286	3036233286	26.9901	25.3764	21	S10_bwag37.sorted.bam	2	2	diploid
CS	1	1000000	249200000	248200000	*	4-somy	4	1000000	249200000	29.1653	29.2163	16	S14_bwag37.sorted.bam	4	4	tetraploid
CS	2	0	243000000	243000000	*	4-somy	4	249250621	492250621	29.1653	29.1003	16	S14_bwag37.sorted.bam	4	4	tetraploid
CS	3	100000	197800000	197700000	*	4-somy	4	492549994	690249994	29.1653	28.9326	16	S14_bwag37.sorted.bam	4	4	tetraploid
CS	4	500000	191100000	190600000	*	4-somy	4	690972424	881572424	29.1653	28.5323	16	S14_bwag37.sorted.bam	4	4	tetraploid
CS	5	100000	180700000	180600000	*	4-somy	4	881726700	1062326700	29.1653	28.9863	16	S14_bwag37.sorted.bam	4	4	tetraploid
CS	6	200000	170900000	170700000	*	4-somy	4	1062741960	1233441960	29.1653	28.5235	16	S14_bwag37.sorted.bam	4	4	tetraploid
CS	7	100000	159100000	159000000	*	4-somy	4	1233757027	1392757027	29.1653	28.6321	16	S14_bwag37.sorted.bam	4	4	tetraploid
CS	8	500000	146300000	145800000	*	4-somy	4	1393295690	1539095690	29.1653	29.9236	16	S14_bwag37.sorted.bam	4	4	tetraploid
CS	9	500000	141100000	140600000	*	4-somy	4	1539659712	1680259712	29.1653	28.6317	16	S14_bwag37.sorted.bam	4	4	tetraploid
CS	10	100000	135500000	135400000	*	4-somy	4	1680473143	1815873143	29.1653	28.8734	16	S14_bwag37.sorted.bam	4	4	tetraploid
CS	11	200000	135000000	134800000	*	4-somy	4	1816107890	1950907890	29.1653	29.0689	16	S14_bwag37.sorted.bam	4	4	tetraploid
CS	12	200000	133800000	133600000	*	4-somy	4	1951114406	2084714406	29.1653	29.3628	16	S14_bwag37.sorted.bam	4	4	tetraploid
CS	13	19500000	115100000	95600000	*	4-somy	4	2104266301	2199866301	29.1653	29.0454	16	S14_bwag37.sorted.bam	4	4	tetraploid
CS	14	20500000	107300000	86800000	*	4-somy	4	2220436179	2307236179	29.1653	29.0308	16	S14_bwag37.sorted.bam	4	4	tetraploid
CS	15	22100000	102400000	80300000	*	4-somy	4	2329385719	2409685719	29.1653	28.7593	16	S14_bwag37.sorted.bam	4	4	tetraploid
CS	16	100000	90100000	90000000	*	4-somy	4	2409917111	2499917111	29.1653	29.0032	16	S14_bwag37.sorted.bam	4	4	tetraploid
CS	17	0	81100000	81100000	*	4-somy	4	2500171864	2581271864	29.1653	28.9759	16	S14_bwag37.sorted.bam	4	4	tetraploid
CS	18	0	78000000	78000000	*	4-somy	4	2581367074	2659367074	29.1653	29.2529	16	S14_bwag37.sorted.bam	4	4	tetraploid
CS	19	500000	59100000	58600000	*	4-somy	4	2659944322	2718544322	29.1653	28.294	16	S14_bwag37.sorted.bam	4	4	tetraploid
CS	20	100000	62900000	62800000	*	4-somy	4	2718673305	2781473305	29.1653	29.8024	16	S14_bwag37.sorted.bam	4	4	tetraploid
CS	21	15500000	48100000	32600000	*	4-somy	4	2797098825	2829698825	29.1653	29.1677	16	S14_bwag37.sorted.bam	4	4	tetraploid
CS	22	17000000	51200000	34200000	*	4-somy	4	2846728720	2880928720	29.1653	28.7803	16	S14_bwag37.sorted.bam	4	4	tetraploid
CS	X	0	155200000	155200000	*	4-somy	4	2881033286	3036233286	29.1653	27.8569	16	S14_bwag37.sorted.bam	4	4	tetraploid

## Sheet: Fig_1c
clone	chromosome	start	end	width	strand	state	copy.number	start.genome	end.genome	counts.CNV	avg.countspbin	ID	ID2	group	ploidy	class
RP1_A02	1	800000	249200000	248400000	*	2-somy	2	800000	249200000	76.5514	76.7404	27	S01_bwag37.sorted.bam	3	2	diploid
RP1_A02	2	0	243000000	243000000	*	2-somy	2	249250621	492250621	76.5514	76.3022	27	S01_bwag37.sorted.bam	3	2	diploid
RP1_A02	3	100000	197800000	197700000	*	2-somy	2	492549994	690249994	76.5514	75.9317	27	S01_bwag37.sorted.bam	3	2	diploid
RP1_A02	4	100000	191100000	191000000	*	2-somy	2	690572424	881572424	76.5514	75.4692	27	S01_bwag37.sorted.bam	3	2	diploid
RP1_A02	5	0	180700000	180700000	*	3-somy	3	881626700	1062326700	114.827	114.096	27	S01_bwag37.sorted.bam	3	2	diploid
RP1_A02	6	400000	170900000	170500000	*	2-somy	2	1062941960	1233441960	76.5514	75.6166	27	S01_bwag37.sorted.bam	3	2	diploid
RP1_A02	7	100000	159100000	159000000	*	2-somy	2	1233757027	1392757027	76.5514	75.5483	27	S01_bwag37.sorted.bam	3	2	diploid
RP1_A02	8	200000	146300000	146100000	*	3-somy	3	1392995690	1539095690	114.827	115.203	27	S01_bwag37.sorted.bam	3	2	diploid
RP1_A02	9	200000	141000000	140800000	*	2-somy	2	1539359712	1680159712	76.5514	77.0857	27	S01_bwag37.sorted.bam	3	2	diploid
RP1_A02	10	100000	135400000	135300000	*	2-somy	2	1680473143	1815773143	76.5514	76.438	27	S01_bwag37.sorted.bam	3	2	diploid
RP1_A02	11	200000	134900000	134700000	*	2-somy	2	1816107890	1950807890	76.5514	76.8044	27	S01_bwag37.sorted.bam	3	2	diploid
RP1_A02	12	200000	133800000	133600000	*	2-somy	2	1951114406	2084714406	76.5514	75.5263	27	S01_bwag37.sorted.bam	3	2	diploid
RP1_A02	13	19500000	115100000	95600000	*	2-somy	2	2104266301	2199866301	76.5514	76.3833	27	S01_bwag37.sorted.bam	3	2	diploid
RP1_A02	14	19000000	107300000	88300000	*	2-somy	2	2218936179	2307236179	76.5514	75.8909	27	S01_bwag37.sorted.bam	3	2	diploid
RP1_A02	15	20500000	102400000	81900000	*	2-somy	2	2327785719	2409685719	76.5514	76.5843	27	S01_bwag37.sorted.bam	3	2	diploid
RP1_A02	16	0	90200000	90200000	*	2-somy	2	2409817111	2500017111	76.5514	79.2955	27	S01_bwag37.sorted.bam	3	2	diploid
RP1_A02	17	0	81000000	81000000	*	2-somy	2	2500171864	2581171864	76.5514	76.1252	27	S01_bwag37.sorted.bam	3	2	diploid
RP1_A02	18	100000	78000000	77900000	*	2-somy	2	2581467074	2659367074	76.5514	76.5817	27	S01_bwag37.sorted.bam	3	2	diploid
RP1_A02	19	300000	59100000	58800000	*	2-somy	2	2659744322	2718544322	76.5514	76.5422	27	S01_bwag37.sorted.bam	3	2	diploid
RP1_A02	20	100000	62900000	62800000	*	2-somy	2	2718673305	2781473305	76.5514	78.932	27	S01_bwag37.sorted.bam	3	2	diploid
RP1_A02	21	9800000	48100000	38300000	*	2-somy	2	2791398825	2829698825	76.5514	78.0662	27	S01_bwag37.sorted.bam	3	2	diploid
RP1_A02	22	17400000	51300000	33900000	*	2-somy	2	2847128720	2881028720	76.5514	79.9366	27	S01_bwag37.sorted.bam	3	2	diploid
RP1_A02	X	100000	155100000	155000000	*	1-somy	1	2881133286	3036133286	38.2757	37.8109	27	S01_bwag37.sorted.bam	3	2	diploid
RP_A63	1	1300000	249200000	247900000	*	2-somy	2	1300000	249200000	75.7688	78.1162	12	S06_bwag37.sorted.bam	1	2	diploid
RP_A63	2	0	243000000	243000000	*	3-somy	3	249250621	492250621	113.653	103.28	12	S06_bwag37.sorted.bam	1	2	diploid
RP_A63	3	100000	197800000	197700000	*	2-somy	2	492549994	690249994	75.7688	77.6862	12	S06_bwag37.sorted.bam	1	2	diploid
RP_A63	4	100000	191100000	191000000	*	2-somy	2	690572424	881572424	75.7688	76.3536	12	S06_bwag37.sorted.bam	1	2	diploid
RP_A63	5	100000	180700000	180600000	*	2-somy	2	881726700	1062326700	75.7688	77.1319	12	S06_bwag37.sorted.bam	1	2	diploid
RP_A63	6	200000	170900000	170700000	*	2-somy	2	1062741960	1233441960	75.7688	76.754	12	S06_bwag37.sorted.bam	1	2	diploid
RP_A63	7	0	159100000	159100000	*	2-somy	2	1233657027	1392757027	75.7688	77.2208	12	S06_bwag37.sorted.bam	1	2	diploid
RP_A63	8	200000	146300000	146100000	*	2-somy	2	1392995690	1539095690	75.7688	77.8943	12	S06_bwag37.sorted.bam	1	2	diploid
RP_A63	9	200000	141000000	140800000	*	2-somy	2	1539359712	1680159712	75.7688	78.2208	12	S06_bwag37.sorted.bam	1	2	diploid
RP_A63	10	200000	135400000	135200000	*	3-somy	3	1680573143	1815773143	113.653	101.125	12	S06_bwag37.sorted.bam	1	2	diploid
RP_A63	11	200000	134900000	134700000	*	2-somy	2	1816107890	1950807890	75.7688	77.8498	12	S06_bwag37.sorted.bam	1	2	diploid
RP_A63	12	200000	133800000	133600000	*	2-somy	2	1951114406	2084714406	75.7688	77.0566	12	S06_bwag37.sorted.bam	1	2	diploid
RP_A63	13	19500000	115100000	95600000	*	2-somy	2	2104266301	2199866301	75.7688	77.5857	12	S06_bwag37.sorted.bam	1	2	diploid
RP_A63	14	19000000	107300000	88300000	*	2-somy	2	2218936179	2307236179	75.7688	77.3856	12	S06_bwag37.sorted.bam	1	2	diploid
RP_A63	15	20100000	102400000	82300000	*	2-somy	2	2327385719	2409685719	75.7688	77.1018	12	S06_bwag37.sorted.bam	1	2	diploid
RP_A63	16	100000	90200000	90100000	*	2-somy	2	2409917111	2500017111	75.7688	77.4993	12	S06_bwag37.sorted.bam	1	2	diploid
RP_A63	17	0	81000000	81000000	*	2-somy	2	2500171864	2581171864	75.7688	75.7003	12	S06_bwag37.sorted.bam	1	2	diploid
RP_A63	18	100000	78000000	77900000	*	2-somy	2	2581467074	2659367074	75.7688	77.8307	12	S06_bwag37.sorted.bam	1	2	diploid
RP_A63	19	300000	59100000	58800000	*	2-somy	2	2659744322	2718544322	75.7688	75.3905	12	S06_bwag37.sorted.bam	1	2	diploid
RP_A63	20	100000	62900000	62800000	*	2-somy	2	2718673305	2781473305	75.7688	80.0914	12	S06_bwag37.sorted.bam	1	2	diploid
RP_A63	21	9800000	48100000	38300000	*	2-somy	2	2791398825	2829698825	75.7688	78.2902	12	S06_bwag37.sorted.bam	1	2	diploid
RP_A63	22	17300000	51200000	33900000	*	2-somy	2	2847028720	2880928720	75.7688	81.0101	12	S06_bwag37.sorted.bam	1	2	diploid
RP_A63	X	100000	155100000	155000000	*	1-somy	1	2881133286	3036133286	37.8844	37.1955	12	S06_bwag37.sorted.bam	1	2	diploid
RP_B20	1	800000	249200000	248400000	*	2-somy	2	800000	249200000	67.1234	67.5305	47	S08_bwag37.sorted.bam	2	2	diploid
RP_B20	2	100000	243000000	242900000	*	2-somy	2	249350621	492250621	67.1234	67.7952	47	S08_bwag37.sorted.bam	2	2	diploid
RP_B20	3	100000	197800000	197700000	*	2-somy	2	492549994	690249994	67.1234	67.7524	47	S08_bwag37.sorted.bam	2	2	diploid
RP_B20	4	100000	191100000	191000000	*	2-somy	2	690572424	881572424	67.1234	67.2134	47	S08_bwag37.sorted.bam	2	2	diploid
RP_B20	5	0	180700000	180700000	*	2-somy	2	881626700	1062326700	67.1234	66.9449	47	S08_bwag37.sorted.bam	2	2	diploid
RP_B20	6	400000	170900000	170500000	*	2-somy	2	1062941960	1233441960	67.1234	67.4385	47	S08_bwag37.sorted.bam	2	2	diploid
RP_B20	7	100000	159100000	159000000	*	3-somy	3	1233757027	1392757027	100.685	99.2341	47	S08_bwag37.sorted.bam	2	2	diploid
RP_B20	8	200000	146300000	146100000	*	2-somy	2	1392995690	1539095690	67.1234	67.1668	47	S08_bwag37.sorted.bam	2	2	diploid
RP_B20	9	200000	141000000	140800000	*	2-somy	2	1539359712	1680159712	67.1234	67.396	47	S08_bwag37.sorted.bam	2	2	diploid
RP_B20	10	100000	135400000	135300000	*	2-somy	2	1680473143	1815773143	67.1234	66.788	47	S08_bwag37.sorted.bam	2	2	diploid
RP_B20	11	200000	134900000	134700000	*	2-somy	2	1816107890	1950807890	67.1234	67.0116	47	S08_bwag37.sorted.bam	2	2	diploid
RP_B20	12	200000	133800000	133600000	*	2-somy	2	1951114406	2084714406	67.1234	66.8247	47	S08_bwag37.sorted.bam	2	2	diploid
RP_B20	13	19500000	115100000	95600000	*	2-somy	2	2104266301	2199866301	67.1234	67.3173	47	S08_bwag37.sorted.bam	2	2	diploid
RP_B20	14	19000000	107300000	88300000	*	2-somy	2	2218936179	2307236179	67.1234	66.422	47	S08_bwag37.sorted.bam	2	2	diploid
RP_B20	15	20400000	102400000	82000000	*	2-somy	2	2327685719	2409685719	67.1234	66.9325	47	S08_bwag37.sorted.bam	2	2	diploid
RP_B20	16	0	90100000	90100000	*	2-somy	2	2409817111	2499917111	67.1234	68.352	47	S08_bwag37.sorted.bam	2	2	diploid
RP_B20	17	0	81000000	81000000	*	2-somy	2	2500171864	2581171864	67.1234	66.6861	47	S08_bwag37.sorted.bam	2	2	diploid
RP_B20	18	100000	78000000	77900000	*	2-somy	2	2581467074	2659367074	67.1234	66.8734	47	S08_bwag37.sorted.bam	2	2	diploid
RP_B20	19	300000	59100000	58800000	*	2-somy	2	2659744322	2718544322	67.1234	66.5816	47	S08_bwag37.sorted.bam	2	2	diploid
RP_B20	20	100000	62900000	62800000	*	3-somy	3	2718673305	2781473305	100.685	101.079	47	S08_bwag37.sorted.bam	2	2	diploid
RP_B20	21	9600000	48100000	38500000	*	2-somy	2	2791198825	2829698825	67.1234	68.1238	47	S08_bwag37.sorted.bam	2	2	diploid
RP_B20	22	17400000	51200000	33800000	*	2-somy	2	2847128720	2880928720	67.1234	68.3916	47	S08_bwag37.sorted.bam	2	2	diploid
RP_B20	X	300000	155100000	154800000	*	1-somy	1	2881333286	3036133286	33.5617	32.8275	47	S08_bwag37.sorted.bam	2	2	diploid
RP4_A06	1	800000	249200000	248400000	*	2-somy	2	800000	249200000	78.1773	78.5398	28	S09_bwag37.sorted.bam	6	2	diploid
RP4_A06	2	0	243000000	243000000	*	2-somy	2	249250621	492250621	78.1773	77.7907	28	S09_bwag37.sorted.bam	6	2	diploid
RP4_A06	3	100000	197800000	197700000	*	2-somy	2	492549994	690249994	78.1773	77.6286	28	S09_bwag37.sorted.bam	6	2	diploid
RP4_A06	4	100000	191100000	191000000	*	2-somy	2	690572424	881572424	78.1773	76.3517	28	S09_bwag37.sorted.bam	6	2	diploid
RP4_A06	5	0	180700000	180700000	*	3-somy	3	881626700	1062326700	117.266	116.271	28	S09_bwag37.sorted.bam	6	2	diploid
RP4_A06	6	400000	170900000	170500000	*	2-somy	2	1062941960	1233441960	78.1773	77.3609	28	S09_bwag37.sorted.bam	6	2	diploid
RP4_A06	7	0	159100000	159100000	*	3-somy	3	1233657027	1392757027	117.266	115.652	28	S09_bwag37.sorted.bam	6	2	diploid
RP4_A06	8	200000	146300000	146100000	*	3-somy	3	1392995690	1539095690	117.266	117.859	28	S09_bwag37.sorted.bam	6	2	diploid
RP4_A06	9	200000	141000000	140800000	*	2-somy	2	1539359712	1680159712	78.1773	78.4413	28	S09_bwag37.sorted.bam	6	2	diploid
RP4_A06	10	100000	135400000	135300000	*	2-somy	2	1680473143	1815773143	78.1773	78.1424	28	S09_bwag37.sorted.bam	6	2	diploid
RP4_A06	11	200000	134900000	134700000	*	2-somy	2	1816107890	1950807890	78.1773	78.7366	28	S09_bwag37.sorted.bam	6	2	diploid
RP4_A06	12	200000	133800000	133600000	*	2-somy	2	1951114406	2084714406	78.1773	77.7961	28	S09_bwag37.sorted.bam	6	2	diploid
RP4_A06	13	19500000	115100000	95600000	*	2-somy	2	2104266301	2199866301	78.1773	77.8099	28	S09_bwag37.sorted.bam	6	2	diploid
RP4_A06	14	19000000	107300000	88300000	*	2-somy	2	2218936179	2307236179	78.1773	77.1382	28	S09_bwag37.sorted.bam	6	2	diploid
RP4_A06	15	20100000	102400000	82300000	*	2-somy	2	2327385719	2409685719	78.1773	77.5228	28	S09_bwag37.sorted.bam	6	2	diploid
RP4_A06	16	0	90000000	90000000	*	2-somy	2	2409817111	2499817111	78.1773	80.0724	28	S09_bwag37.sorted.bam	6	2	diploid
RP4_A06	17	0	81000000	81000000	*	2-somy	2	2500171864	2581171864	78.1773	78.5347	28	S09_bwag37.sorted.bam	6	2	diploid
RP4_A06	18	100000	78000000	77900000	*	2-somy	2	2581467074	2659367074	78.1773	78.6515	28	S09_bwag37.sorted.bam	6	2	diploid
RP4_A06	19	300000	59100000	58800000	*	2-somy	2	2659744322	2718544322	78.1773	79.7082	28	S09_bwag37.sorted.bam	6	2	diploid
RP4_A06	20	100000	63000000	62900000	*	2-somy	2	2718673305	2781573305	78.1773	80.8267	28	S09_bwag37.sorted.bam	6	2	diploid
RP4_A06	21	9800000	48100000	38300000	*	2-somy	2	2791398825	2829698825	78.1773	79.2795	28	S09_bwag37.sorted.bam	6	2	diploid
RP4_A06	22	17400000	51300000	33900000	*	2-somy	2	2847128720	2881028720	78.1773	81.8885	28	S09_bwag37.sorted.bam	6	2	diploid
RP4_A06	X	400000	155100000	154700000	*	1-somy	1	2881433286	3036133286	39.0887	38.9692	28	S09_bwag37.sorted.bam	6	2	diploid
RP_A46	1	1300000	249200000	247900000	*	2-somy	2	1300000	249200000	90.5506	91.256	16	S13_bwag37.sorted.bam	1	2	diploid
RP_A46	2	0	243000000	243000000	*	3-somy	3	249250621	492250621	135.826	126.312	16	S13_bwag37.sorted.bam	1	2	diploid
RP_A46	3	100000	197700000	197600000	*	2-somy	2	492549994	690149994	90.5506	91.1253	16	S13_bwag37.sorted.bam	1	2	diploid
RP_A46	4	100000	191100000	191000000	*	2-somy	2	690572424	881572424	90.5506	90.3268	16	S13_bwag37.sorted.bam	1	2	diploid
RP_A46	5	100000	180700000	180600000	*	2-somy	2	881726700	1062326700	90.5506	90.827	16	S13_bwag37.sorted.bam	1	2	diploid
RP_A46	6	200000	170900000	170700000	*	2-somy	2	1062741960	1233441960	90.5506	90.6864	16	S13_bwag37.sorted.bam	1	2	diploid
RP_A46	7	300000	159100000	158800000	*	2-somy	2	1233957027	1392757027	90.5506	90.7926	16	S13_bwag37.sorted.bam	1	2	diploid
RP_A46	8	200000	146300000	146100000	*	2-somy	2	1392995690	1539095690	90.5506	91.3689	16	S13_bwag37.sorted.bam	1	2	diploid
RP_A46	9	200000	141000000	140800000	*	2-somy	2	1539359712	1680159712	90.5506	91.7522	16	S13_bwag37.sorted.bam	1	2	diploid
RP_A46	10	100000	135400000	135300000	*	2-somy	2	1680473143	1815773143	90.5506	91.3236	16	S13_bwag37.sorted.bam	1	2	diploid
RP_A46	11	200000	134900000	134700000	*	2-somy	2	1816107890	1950807890	90.5506	92.1187	16	S13_bwag37.sorted.bam	1	2	diploid
RP_A46	12	200000	133800000	133600000	*	2-somy	2	1951114406	2084714406	90.5506	92.4655	16	S13_bwag37.sorted.bam	1	2	diploid
RP_A46	13	19500000	115100000	95600000	*	2-somy	2	2104266301	2199866301	90.5506	91.0951	16	S13_bwag37.sorted.bam	1	2	diploid
RP_A46	14	19000000	107300000	88300000	*	2-somy	2	2218936179	2307236179	90.5506	90.8428	16	S13_bwag37.sorted.bam	1	2	diploid
RP_A46	15	20500000	102400000	81900000	*	2-somy	2	2327785719	2409685719	90.5506	90.9865	16	S13_bwag37.sorted.bam	1	2	diploid
RP_A46	16	200000	90100000	89900000	*	2-somy	2	2410017111	2499917111	90.5506	92.5301	16	S13_bwag37.sorted.bam	1	2	diploid
RP_A46	17	0	81000000	81000000	*	2-somy	2	2500171864	2581171864	90.5506	90.8646	16	S13_bwag37.sorted.bam	1	2	diploid
RP_A46	18	200000	78000000	77800000	*	2-somy	2	2581567074	2659367074	90.5506	91.3367	16	S13_bwag37.sorted.bam	1	2	diploid
RP_A46	19	300000	59100000	58800000	*	2-somy	2	2659744322	2718544322	90.5506	89.6799	16	S13_bwag37.sorted.bam	1	2	diploid
RP_A46	20	100000	62900000	62800000	*	2-somy	2	2718673305	2781473305	90.5506	93.9586	16	S13_bwag37.sorted.bam	1	2	diploid
RP_A46	21	9600000	48100000	38500000	*	2-somy	2	2791198825	2829698825	90.5506	92.185	16	S13_bwag37.sorted.bam	1	2	diploid
RP_A46	22	17400000	51200000	33800000	*	2-somy	2	2847128720	2880928720	90.5506	93.0883	16	S13_bwag37.sorted.bam	1	2	diploid
RP_A46	X	400000	155100000	154700000	*	1-somy	1	2881433286	3036133286	45.2753	44.5058	16	S13_bwag37.sorted.bam	1	2	diploid
RP_B10	1	800000	249200000	248400000	*	2-somy	2	800000	249200000	68.4801	68.2886	75	S16_bwag37.sorted.bam	2	2	diploid
RP_B10	2	0	243000000	243000000	*	2-somy	2	249250621	492250621	68.4801	68.1117	75	S16_bwag37.sorted.bam	2	2	diploid
RP_B10	3	100000	197800000	197700000	*	2-somy	2	492549994	690249994	68.4801	67.9283	75	S16_bwag37.sorted.bam	2	2	diploid
RP_B10	4	100000	191100000	191000000	*	2-somy	2	690572424	881572424	68.4801	67.2554	75	S16_bwag37.sorted.bam	2	2	diploid
RP_B10	5	0	180700000	180700000	*	2-somy	2	881626700	1062326700	68.4801	67.8944	75	S16_bwag37.sorted.bam	2	2	diploid
RP_B10	6	200000	170900000	170700000	*	2-somy	2	1062741960	1233441960	68.4801	67.3792	75	S16_bwag37.sorted.bam	2	2	diploid
RP_B10	7	100000	2100000	2000000	*	3-somy	2.52281	1233757027	1235757027	102.72	97	75	S16_bwag37.sorted.bam	2	2	diploid
RP_B10	7	2300000	3200000	900000	*	2-somy	2.52281	1235957027	1236857027	68.4801	80.8571	75	S16_bwag37.sorted.bam	2	2	diploid
RP_B10	7	3200000	3500000	300000	*	3-somy	2.52281	1236857027	1237157027	102.72	91.6667	75	S16_bwag37.sorted.bam	2	2	diploid
RP_B10	7	3600000	7100000	3500000	*	2-somy	2.52281	1237257027	1240757027	68.4801	77	75	S16_bwag37.sorted.bam	2	2	diploid
RP_B10	7	7200000	7700000	500000	*	3-somy	2.52281	1240857027	1241357027	102.72	88.8	75	S16_bwag37.sorted.bam	2	2	diploid
RP_B10	7	7700000	8100000	400000	*	2-somy	2.52281	1241357027	1241757027	68.4801	82.75	75	S16_bwag37.sorted.bam	2	2	diploid
RP_B10	7	8100000	9100000	1000000	*	3-somy	2.52281	1241757027	1242757027	102.72	88	75	S16_bwag37.sorted.bam	2	2	diploid
RP_B10	7	9100000	11200000	2100000	*	2-somy	2.52281	1242757027	1244857027	68.4801	78.7143	75	S16_bwag37.sorted.bam	2	2	diploid
RP_B10	7	11200000	12100000	900000	*	3-somy	2.52281	1244857027	1245757027	102.72	85.8889	75	S16_bwag37.sorted.bam	2	2	diploid
RP_B10	7	12100000	16100000	4000000	*	2-somy	2.52281	1245757027	1249757027	68.4801	81.9	75	S16_bwag37.sorted.bam	2	2	diploid
RP_B10	7	16100000	18000000	1900000	*	3-somy	2.52281	1249757027	1251657027	102.72	90.9474	75	S16_bwag37.sorted.bam	2	2	diploid
RP_B10	7	18000000	18400000	400000	*	2-somy	2.52281	1251657027	1252057027	68.4801	79	75	S16_bwag37.sorted.bam	2	2	diploid
RP_B10	7	18400000	18500000	100000	*	3-somy	2.52281	1252057027	1252157027	102.72	86	75	S16_bwag37.sorted.bam	2	2	diploid
RP_B10	7	18500000	20800000	2300000	*	2-somy	2.52281	1252157027	1254457027	68.4801	80.6818	75	S16_bwag37.sorted.bam	2	2	diploid
RP_B10	7	20800000	22400000	1600000	*	3-somy	2.52281	1254457027	1256057027	102.72	91.875	75	S16_bwag37.sorted.bam	2	2	diploid
RP_B10	7	22400000	24800000	2400000	*	2-somy	2.52281	1256057027	1258457027	68.4801	80.7391	75	S16_bwag37.sorted.bam	2	2	diploid
RP_B10	7	24800000	26600000	1800000	*	3-somy	2.52281	1258457027	1260257027	102.72	88.3889	75	S16_bwag37.sorted.bam	2	2	diploid
RP_B10	7	26600000	27600000	1000000	*	2-somy	2.52281	1260257027	1261257027	68.4801	79	75	S16_bwag37.sorted.bam	2	2	diploid
RP_B10	7	27600000	29900000	2300000	*	3-somy	2.52281	1261257027	1263557027	102.72	89.0909	75	S16_bwag37.sorted.bam	2	2	diploid
RP_B10	7	29900000	30400000	500000	*	2-somy	2.52281	1263557027	1264057027	68.4801	83.25	75	S16_bwag37.sorted.bam	2	2	diploid
RP_B10	7	30400000	31400000	1000000	*	3-somy	2.52281	1264057027	1265057027	102.72	89.1	75	S16_bwag37.sorted.bam	2	2	diploid
RP_B10	7	31400000	36500000	5100000	*	2-somy	2.52281	1265057027	1270157027	68.4801	81.6735	75	S16_bwag37.sorted.bam	2	2	diploid
RP_B10	7	36500000	38100000	1600000	*	3-somy	2.52281	1270157027	1271757027	102.72	89.4	75	S16_bwag37.sorted.bam	2	2	diploid
RP_B10	7	38100000	39000000	900000	*	2-somy	2.52281	1271757027	1272657027	68.4801	80.3333	75	S16_bwag37.sorted.bam	2	2	diploid
RP_B10	7	39100000	39600000	500000	*	3-somy	2.52281	1272757027	1273257027	102.72	89.8	75	S16_bwag37.sorted.bam	2	2	diploid
RP_B10	7	39600000	41200000	1600000	*	2-somy	2.52281	1273257027	1274857027	68.4801	83.8571	75	S16_bwag37.sorted.bam	2	2	diploid
RP_B10	7	41200000	42800000	1600000	*	3-somy	2.52281	1274857027	1276457027	102.72	86.1875	75	S16_bwag37.sorted.bam	2	2	diploid
RP_B10	7	42800000	44000000	1200000	*	2-somy	2.52281	1276457027	1277657027	68.4801	81	75	S16_bwag37.sorted.bam	2	2	diploid
RP_B10	7	44200000	44600000	400000	*	3-somy	2.52281	1277857027	1278257027	102.72	93	75	S16_bwag37.sorted.bam	2	2	diploid
RP_B10	7	44600000	46300000	1700000	*	2-somy	2.52281	1278257027	1279957027	68.4801	82	75	S16_bwag37.sorted.bam	2	2	diploid
RP_B10	7	46300000	47800000	1500000	*	3-somy	2.52281	1279957027	1281457027	102.72	92.0714	75	S16_bwag37.sorted.bam	2	2	diploid
RP_B10	7	47800000	48300000	500000	*	2-somy	2.52281	1281457027	1281957027	68.4801	78.8	75	S16_bwag37.sorted.bam	2	2	diploid
RP_B10	7	48300000	48600000	300000	*	3-somy	2.52281	1281957027	1282257027	102.72	91.3333	75	S16_bwag37.sorted.bam	2	2	diploid
RP_B10	7	48600000	48900000	300000	*	2-somy	2.52281	1282257027	1282557027	68.4801	82	75	S16_bwag37.sorted.bam	2	2	diploid
RP_B10	7	48900000	50700000	1800000	*	3-somy	2.52281	1282557027	1284357027	102.72	87.5	75	S16_bwag37.sorted.bam	2	2	diploid
RP_B10	7	50700000	58000000	7300000	*	2-somy	2.52281	1284357027	1291657027	68.4801	79.5156	75	S16_bwag37.sorted.bam	2	2	diploid
RP_B10	7	61500000	62200000	700000	*	3-somy	2.52281	1295157027	1295857027	102.72	97.25	75	S16_bwag37.sorted.bam	2	2	diploid
RP_B10	7	62200000	69700000	7500000	*	2-somy	2.52281	1295857027	1303357027	68.4801	78	75	S16_bwag37.sorted.bam	2	2	diploid
RP_B10	7	69700000	70100000	400000	*	3-somy	2.52281	1303357027	1303757027	102.72	91	75	S16_bwag37.sorted.bam	2	2	diploid
RP_B10	7	70100000	77400000	7300000	*	2-somy	2.52281	1303757027	1311057027	68.4801	77.06	75	S16_bwag37.sorted.bam	2	2	diploid
RP_B10	7	77400000	78100000	700000	*	3-somy	2.52281	1311057027	1311757027	102.72	91.7143	75	S16_bwag37.sorted.bam	2	2	diploid
RP_B10	7	78100000	79100000	1000000	*	2-somy	2.52281	1311757027	1312757027	68.4801	78.3333	75	S16_bwag37.sorted.bam	2	2	diploid
RP_B10	7	79100000	81200000	2100000	*	3-somy	2.52281	1312757027	1314857027	102.72	87	75	S16_bwag37.sorted.bam	2	2	diploid
RP_B10	7	81300000	82200000	900000	*	2-somy	2.52281	1314957027	1315857027	68.4801	81.7778	75	S16_bwag37.sorted.bam	2	2	diploid
RP_B10	7	82200000	83100000	900000	*	3-somy	2.52281	1315857027	1316757027	102.72	90.125	75	S16_bwag37.sorted.bam	2	2	diploid
RP_B10	7	83100000	83200000	100000	*	2-somy	2.52281	1316757027	1316857027	68.4801	73	75	S16_bwag37.sorted.bam	2	2	diploid
RP_B10	7	83200000	83500000	300000	*	3-somy	2.52281	1316857027	1317157027	102.72	84.3333	75	S16_bwag37.sorted.bam	2	2	diploid
RP_B10	7	83500000	87200000	3700000	*	2-somy	2.52281	1317157027	1320857027	68.4801	82.0541	75	S16_bwag37.sorted.bam	2	2	diploid
RP_B10	7	87200000	87500000	300000	*	3-somy	2.52281	1320857027	1321157027	102.72	92	75	S16_bwag37.sorted.bam	2	2	diploid
RP_B10	7	87500000	88500000	1000000	*	2-somy	2.52281	1321157027	1322157027	68.4801	79.5	75	S16_bwag37.sorted.bam	2	2	diploid
RP_B10	7	88500000	88700000	200000	*	3-somy	2.52281	1322157027	1322357027	102.72	90.5	75	S16_bwag37.sorted.bam	2	2	diploid
RP_B10	7	88700000	93500000	4800000	*	2-somy	2.52281	1322357027	1327157027	68.4801	80.8696	75	S16_bwag37.sorted.bam	2	2	diploid
RP_B10	7	93500000	93900000	400000	*	3-somy	2.52281	1327157027	1327557027	102.72	93.75	75	S16_bwag37.sorted.bam	2	2	diploid
RP_B10	7	93900000	94800000	900000	*	2-somy	2.52281	1327557027	1328457027	68.4801	79.4444	75	S16_bwag37.sorted.bam	2	2	diploid
RP_B10	7	94800000	96100000	1300000	*	3-somy	2.52281	1328457027	1329757027	102.72	89.3077	75	S16_bwag37.sorted.bam	2	2	diploid
RP_B10	7	96100000	102800000	6700000	*	2-somy	2.52281	1329757027	1336457027	68.4801	78.7414	75	S16_bwag37.sorted.bam	2	2	diploid
RP_B10	7	102900000	103400000	500000	*	3-somy	2.52281	1336557027	1337057027	102.72	92.2	75	S16_bwag37.sorted.bam	2	2	diploid
RP_B10	7	103400000	105600000	2200000	*	2-somy	2.52281	1337057027	1339257027	68.4801	78.2273	75	S16_bwag37.sorted.bam	2	2	diploid
RP_B10	7	105600000	106500000	900000	*	3-somy	2.52281	1339257027	1340157027	102.72	88.6667	75	S16_bwag37.sorted.bam	2	2	diploid
RP_B10	7	106500000	107200000	700000	*	2-somy	2.52281	1340157027	1340857027	68.4801	79	75	S16_bwag37.sorted.bam	2	2	diploid
RP_B10	7	107200000	107900000	700000	*	3-somy	2.52281	1340857027	1341557027	102.72	87.1429	75	S16_bwag37.sorted.bam	2	2	diploid
RP_B10	7	107900000	111700000	3800000	*	2-somy	2.52281	1341557027	1345357027	68.4801	78.7838	75	S16_bwag37.sorted.bam	2	2	diploid
RP_B10	7	111700000	112000000	300000	*	3-somy	2.52281	1345357027	1345657027	102.72	92.6667	75	S16_bwag37.sorted.bam	2	2	diploid
RP_B10	7	112000000	115700000	3700000	*	2-somy	2.52281	1345657027	1349357027	68.4801	79.6667	75	S16_bwag37.sorted.bam	2	2	diploid
RP_B10	7	115700000	118200000	2500000	*	3-somy	2.52281	1349357027	1351857027	102.72	88.12	75	S16_bwag37.sorted.bam	2	2	diploid
RP_B10	7	118200000	118800000	600000	*	2-somy	2.52281	1351857027	1352457027	68.4801	79.8333	75	S16_bwag37.sorted.bam	2	2	diploid
RP_B10	7	118800000	119100000	300000	*	3-somy	2.52281	1352457027	1352757027	102.72	90	75	S16_bwag37.sorted.bam	2	2	diploid
RP_B10	7	119100000	119700000	600000	*	2-somy	2.52281	1352757027	1353357027	68.4801	79.8333	75	S16_bwag37.sorted.bam	2	2	diploid
RP_B10	7	119700000	120300000	600000	*	3-somy	2.52281	1353357027	1353957027	102.72	89.8333	75	S16_bwag37.sorted.bam	2	2	diploid
RP_B10	7	120300000	121000000	700000	*	2-somy	2.52281	1353957027	1354657027	68.4801	80.1429	75	S16_bwag37.sorted.bam	2	2	diploid
RP_B10	7	121000000	121700000	700000	*	3-somy	2.52281	1354657027	1355357027	102.72	90.8571	75	S16_bwag37.sorted.bam	2	2	diploid
RP_B10	7	121700000	123800000	2100000	*	2-somy	2.52281	1355357027	1357457027	68.4801	82.6667	75	S16_bwag37.sorted.bam	2	2	diploid
RP_B10	7	123800000	124000000	200000	*	3-somy	2.52281	1357457027	1357657027	102.72	86.5	75	S16_bwag37.sorted.bam	2	2	diploid
RP_B10	7	124000000	131100000	7100000	*	2-somy	2.52281	1357657027	1364757027	68.4801	79.8333	75	S16_bwag37.sorted.bam	2	2	diploid
RP_B10	7	131100000	133000000	1900000	*	3-somy	2.52281	1364757027	1366657027	102.72	87.8947	75	S16_bwag37.sorted.bam	2	2	diploid
RP_B10	7	133000000	133100000	100000	*	2-somy	2.52281	1366657027	1366757027	68.4801	89	75	S16_bwag37.sorted.bam	2	2	diploid
RP_B10	7	133100000	133300000	200000	*	3-somy	2.52281	1366757027	1366957027	102.72	79.5	75	S16_bwag37.sorted.bam	2	2	diploid
RP_B10	7	133300000	133800000	500000	*	2-somy	2.52281	1366957027	1367457027	68.4801	81.4	75	S16_bwag37.sorted.bam	2	2	diploid
RP_B10	7	133800000	134700000	900000	*	3-somy	2.52281	1367457027	1368357027	102.72	89.8889	75	S16_bwag37.sorted.bam	2	2	diploid
RP_B10	7	134700000	135700000	1000000	*	2-somy	2.52281	1368357027	1369357027	68.4801	79.4	75	S16_bwag37.sorted.bam	2	2	diploid
RP_B10	7	135700000	137600000	1900000	*	3-somy	2.52281	1369357027	1371257027	102.72	88	75	S16_bwag37.sorted.bam	2	2	diploid
RP_B10	7	137600000	140900000	3300000	*	2-somy	2.52281	1371257027	1374557027	68.4801	79.5625	75	S16_bwag37.sorted.bam	2	2	diploid
RP_B10	7	140900000	142800000	1900000	*	3-somy	2.52281	1374557027	1376457027	102.72	90.875	75	S16_bwag37.sorted.bam	2	2	diploid
RP_B10	7	142800000	150700000	7900000	*	2-somy	2.52281	1376457027	1384357027	68.4801	80.2353	75	S16_bwag37.sorted.bam	2	2	diploid
RP_B10	7	150800000	151500000	700000	*	3-somy	2.52281	1384457027	1385157027	102.72	88.4286	75	S16_bwag37.sorted.bam	2	2	diploid
RP_B10	7	151500000	153700000	2200000	*	2-somy	2.52281	1385157027	1387357027	68.4801	77.3	75	S16_bwag37.sorted.bam	2	2	diploid
RP_B10	7	153800000	156300000	2500000	*	3-somy	2.52281	1387457027	1389957027	102.72	91.5455	75	S16_bwag37.sorted.bam	2	2	diploid
RP_B10	7	156300000	157100000	800000	*	2-somy	2.52281	1389957027	1390757027	68.4801	81.375	75	S16_bwag37.sorted.bam	2	2	diploid
RP_B10	7	157100000	158400000	1300000	*	3-somy	2.52281	1390757027	1392057027	102.72	89.6667	75	S16_bwag37.sorted.bam	2	2	diploid
RP_B10	7	158400000	159100000	700000	*	2-somy	2.52281	1392057027	1392757027	68.4801	82.8571	75	S16_bwag37.sorted.bam	2	2	diploid
RP_B10	8	200000	146300000	146100000	*	2-somy	2	1392995690	1539095690	68.4801	68.8232	75	S16_bwag37.sorted.bam	2	2	diploid
RP_B10	9	200000	141000000	140800000	*	2-somy	2	1539359712	1680159712	68.4801	68.4571	75	S16_bwag37.sorted.bam	2	2	diploid
RP_B10	10	100000	135300000	135200000	*	2-somy	2	1680473143	1815673143	68.4801	68.5563	75	S16_bwag37.sorted.bam	2	2	diploid
RP_B10	11	200000	134900000	134700000	*	2-somy	2	1816107890	1950807890	68.4801	68.5045	75	S16_bwag37.sorted.bam	2	2	diploid
RP_B10	12	200000	133800000	133600000	*	2-somy	2	1951114406	2084714406	68.4801	80.3271	75	S16_bwag37.sorted.bam	2	2	diploid
RP_B10	13	19500000	115100000	95600000	*	2-somy	2	2104266301	2199866301	68.4801	67.4573	75	S16_bwag37.sorted.bam	2	2	diploid
RP_B10	14	19000000	107300000	88300000	*	2-somy	2	2218936179	2307236179	68.4801	67.7652	75	S16_bwag37.sorted.bam	2	2	diploid
RP_B10	15	20500000	102400000	81900000	*	2-somy	2	2327785719	2409685719	68.4801	67.4932	75	S16_bwag37.sorted.bam	2	2	diploid
RP_B10	16	100000	90100000	90000000	*	2-somy	2	2409917111	2499917111	68.4801	68.875	75	S16_bwag37.sorted.bam	2	2	diploid
RP_B10	17	0	81100000	81100000	*	2-somy	2	2500171864	2581271864	68.4801	66.4387	75	S16_bwag37.sorted.bam	2	2	diploid
RP_B10	18	100000	78000000	77900000	*	2-somy	2	2581467074	2659367074	68.4801	68.3828	75	S16_bwag37.sorted.bam	2	2	diploid
RP_B10	19	300000	59100000	58800000	*	2-somy	2	2659744322	2718544322	68.4801	65.5181	75	S16_bwag37.sorted.bam	2	2	diploid
RP_B10	20	100000	62900000	62800000	*	2-somy	2.49226	2718673305	2781473305	68.4801	85.3351	75	S16_bwag37.sorted.bam	2	2	diploid
RP_B10	21	9800000	48100000	38300000	*	2-somy	2	2791398825	2829698825	68.4801	69.1881	75	S16_bwag37.sorted.bam	2	2	diploid
RP_B10	22	17400000	51200000	33800000	*	2-somy	2	2847128720	2880928720	68.4801	68.9593	75	S16_bwag37.sorted.bam	2	2	diploid
RP_B10	X	100000	155100000	155000000	*	1-somy	1	2881133286	3036133286	34.24	33.7975	75	S16_bwag37.sorted.bam	2	2	diploid
RP_A45	1	800000	249200000	248400000	*	2-somy	2	800000	249200000	92.5273	93.8659	48	S17_bwag37.sorted.bam	1	2	diploid
RP_A45	2	0	243000000	243000000	*	2-somy	2	249250621	492250621	92.5273	93.8962	48	S17_bwag37.sorted.bam	1	2	diploid
RP_A45	3	100000	197800000	197700000	*	2-somy	2	492549994	690249994	92.5273	94.0609	48	S17_bwag37.sorted.bam	1	2	diploid
RP_A45	4	100000	191100000	191000000	*	2-somy	2	690572424	881572424	92.5273	93.2045	48	S17_bwag37.sorted.bam	1	2	diploid
RP_A45	5	100000	180700000	180600000	*	2-somy	2	881726700	1062326700	92.5273	93.5347	48	S17_bwag37.sorted.bam	1	2	diploid
RP_A45	6	400000	170900000	170500000	*	2-somy	2	1062941960	1233441960	92.5273	93.3045	48	S17_bwag37.sorted.bam	1	2	diploid
RP_A45	7	100000	159100000	159000000	*	3-somy	3	1233757027	1392757027	138.791	119.723	48	S17_bwag37.sorted.bam	1	2	diploid
RP_A45	8	200000	146300000	146100000	*	2-somy	2	1392995690	1539095690	92.5273	93.6993	48	S17_bwag37.sorted.bam	1	2	diploid
RP_A45	9	200000	141000000	140800000	*	2-somy	2	1539359712	1680159712	92.5273	94.3729	48	S17_bwag37.sorted.bam	1	2	diploid
RP_A45	10	200000	135400000	135200000	*	2-somy	2	1680573143	1815773143	92.5273	93.478	48	S17_bwag37.sorted.bam	1	2	diploid
RP_A45	11	200000	134900000	134700000	*	2-somy	2	1816107890	1950807890	92.5273	94.7833	48	S17_bwag37.sorted.bam	1	2	diploid
RP_A45	12	0	133800000	133800000	*	2-somy	2	1950914406	2084714406	92.5273	92.8505	48	S17_bwag37.sorted.bam	1	2	diploid
RP_A45	13	19500000	115100000	95600000	*	2-somy	2	2104266301	2199866301	92.5273	93.3371	48	S17_bwag37.sorted.bam	1	2	diploid
RP_A45	14	19000000	107300000	88300000	*	2-somy	2	2218936179	2307236179	92.5273	93.6	48	S17_bwag37.sorted.bam	1	2	diploid
RP_A45	15	20500000	102400000	81900000	*	2-somy	2	2327785719	2409685719	92.5273	93.4702	48	S17_bwag37.sorted.bam	1	2	diploid
RP_A45	16	0	90100000	90100000	*	2-somy	2	2409817111	2499917111	92.5273	94.6598	48	S17_bwag37.sorted.bam	1	2	diploid
RP_A45	17	0	81000000	81000000	*	2-somy	2	2500171864	2581171864	92.5273	92.7232	48	S17_bwag37.sorted.bam	1	2	diploid
RP_A45	18	0	77900000	77900000	*	2-somy	2	2581367074	2659267074	92.5273	94.1437	48	S17_bwag37.sorted.bam	1	2	diploid
RP_A45	19	300000	59100000	58800000	*	2-somy	2	2659744322	2718544322	92.5273	91.0782	48	S17_bwag37.sorted.bam	1	2	diploid
RP_A45	20	100000	62900000	62800000	*	3-somy	3	2718673305	2781473305	138.791	123.27	48	S17_bwag37.sorted.bam	1	2	diploid
RP_A45	21	9600000	48100000	38500000	*	2-somy	2	2791198825	2829698825	92.5273	94.8019	48	S17_bwag37.sorted.bam	1	2	diploid
RP_A45	22	17400000	51200000	33800000	*	2-somy	2	2847128720	2880928720	92.5273	94.6877	48	S17_bwag37.sorted.bam	1	2	diploid
RP_A45	X	100000	155100000	155000000	*	1-somy	1	2881133286	3036133286	46.2637	46.1781	48	S17_bwag37.sorted.bam	1	2	diploid
RP_A33	1	800000	249200000	248400000	*	2-somy	2	800000	249200000	125.986	127.809	32	S19_bwag37.sorted.bam2	1	2	diploid
RP_A33	2	0	243000000	243000000	*	2-somy	2	249250621	492250621	125.986	126.818	32	S19_bwag37.sorted.bam2	1	2	diploid
RP_A33	3	100000	197800000	197700000	*	2-somy	2	492549994	690249994	125.986	127.55	32	S19_bwag37.sorted.bam2	1	2	diploid
RP_A33	4	200000	190900000	190700000	*	2-somy	2	690672424	881372424	125.986	125.665	32	S19_bwag37.sorted.bam2	1	2	diploid
RP_A33	5	0	2100000	2100000	*	2-somy	2.71458	881626700	883726700	125.986	171	32	S19_bwag37.sorted.bam2	1	2	diploid
RP_A33	5	2100000	180700000	178600000	*	3-somy	3	883726700	1062326700	188.98	160.429	32	S19_bwag37.sorted.bam2	1	2	diploid
RP_A33	6	400000	170900000	170500000	*	2-somy	2	1062941960	1233441960	125.986	126.292	32	S19_bwag37.sorted.bam2	1	2	diploid
RP_A33	7	100000	159100000	159000000	*	2-somy	2	1233757027	1392757027	125.986	126.583	32	S19_bwag37.sorted.bam2	1	2	diploid
RP_A33	8	200000	146300000	146100000	*	2-somy	2	1392995690	1539095690	125.986	126.832	32	S19_bwag37.sorted.bam2	1	2	diploid
RP_A33	9	200000	141000000	140800000	*	2-somy	2	1539359712	1680159712	125.986	128.393	32	S19_bwag37.sorted.bam2	1	2	diploid
RP_A33	10	100000	135400000	135300000	*	2-somy	2	1680473143	1815773143	125.986	127.271	32	S19_bwag37.sorted.bam2	1	2	diploid
RP_A33	11	200000	134900000	134700000	*	2-somy	2	1816107890	1950807890	125.986	127.508	32	S19_bwag37.sorted.bam2	1	2	diploid
RP_A33	12	200000	133800000	133600000	*	2-somy	2	1951114406	2084714406	125.986	126.938	32	S19_bwag37.sorted.bam2	1	2	diploid
RP_A33	13	19500000	115100000	95600000	*	2-somy	2	2104266301	2199866301	125.986	125.621	32	S19_bwag37.sorted.bam2	1	2	diploid
RP_A33	14	19000000	107300000	88300000	*	2-somy	2	2218936179	2307236179	125.986	126.983	32	S19_bwag37.sorted.bam2	1	2	diploid
RP_A33	15	20500000	102400000	81900000	*	2-somy	2	2327785719	2409685719	125.986	127.212	32	S19_bwag37.sorted.bam2	1	2	diploid
RP_A33	16	0	90100000	90100000	*	2-somy	2	2409817111	2499917111	125.986	129.479	32	S19_bwag37.sorted.bam2	1	2	diploid
RP_A33	17	0	81000000	81000000	*	2-somy	2	2500171864	2581171864	125.986	128.838	32	S19_bwag37.sorted.bam2	1	2	diploid
RP_A33	18	200000	78000000	77800000	*	2-somy	2	2581567074	2659367074	125.986	126.332	32	S19_bwag37.sorted.bam2	1	2	diploid
RP_A33	19	300000	59100000	58800000	*	2-somy	2	2659744322	2718544322	125.986	129.559	32	S19_bwag37.sorted.bam2	1	2	diploid
RP_A33	20	100000	62900000	62800000	*	2-somy	2	2718673305	2781473305	125.986	130.325	32	S19_bwag37.sorted.bam2	1	2	diploid
RP_A33	21	9600000	48100000	38500000	*	2-somy	2	2791198825	2829698825	125.986	128.771	32	S19_bwag37.sorted.bam2	1	2	diploid
RP_A33	22	17400000	51300000	33900000	*	2-somy	2	2847128720	2881028720	125.986	130.734	32	S19_bwag37.sorted.bam2	1	2	diploid
RP_A33	X	100000	155100000	155000000	*	1-somy	1	2881133286	3036133286	62.9932	62.645	32	S19_bwag37.sorted.bam2	1	2	diploid
RP1_B04	1	1300000	249200000	247900000	*	2-somy	2	1300000	249200000	118.073	118.326	21	S20_bwag37.sorted.bam	3	2	diploid
RP1_B04	2	100000	243000000	242900000	*	2-somy	2	249350621	492250621	118.073	118.249	21	S20_bwag37.sorted.bam	3	2	diploid
RP1_B04	3	100000	197800000	197700000	*	2-somy	2	492549994	690249994	118.073	117.952	21	S20_bwag37.sorted.bam	3	2	diploid
RP1_B04	4	100000	190800000	190700000	*	2-somy	2	690572424	881272424	118.073	117.097	21	S20_bwag37.sorted.bam	3	2	diploid
RP1_B04	5	100000	180700000	180600000	*	3-somy	3	881726700	1062326700	177.109	176.572	21	S20_bwag37.sorted.bam	3	2	diploid
RP1_B04	6	200000	170900000	170700000	*	2-somy	2	1062741960	1233441960	118.073	117.04	21	S20_bwag37.sorted.bam	3	2	diploid
RP1_B04	7	300000	159100000	158800000	*	3-somy	3	1233957027	1392757027	177.109	175.47	21	S20_bwag37.sorted.bam	3	2	diploid
RP1_B04	8	200000	146200000	146000000	*	2-somy	2	1392995690	1538995690	118.073	118.86	21	S20_bwag37.sorted.bam	3	2	diploid
RP1_B04	9	200000	141000000	140800000	*	2-somy	2	1539359712	1680159712	118.073	117.915	21	S20_bwag37.sorted.bam	3	2	diploid
RP1_B04	10	200000	135400000	135200000	*	2-somy	2	1680573143	1815773143	118.073	118.16	21	S20_bwag37.sorted.bam	3	2	diploid
RP1_B04	11	200000	134900000	134700000	*	2-somy	2	1816107890	1950807890	118.073	119.327	21	S20_bwag37.sorted.bam	3	2	diploid
RP1_B04	12	200000	133800000	133600000	*	2-somy	2	1951114406	2084714406	118.073	117.704	21	S20_bwag37.sorted.bam	3	2	diploid
RP1_B04	13	19500000	115100000	95600000	*	2-somy	2	2104266301	2199866301	118.073	117.628	21	S20_bwag37.sorted.bam	3	2	diploid
RP1_B04	14	20200000	107300000	87100000	*	2-somy	2	2220136179	2307236179	118.073	117.984	21	S20_bwag37.sorted.bam	3	2	diploid
RP1_B04	15	20400000	102400000	82000000	*	2-somy	2	2327685719	2409685719	118.073	117.893	21	S20_bwag37.sorted.bam	3	2	diploid
RP1_B04	16	200000	90100000	89900000	*	2-somy	2	2410017111	2499917111	118.073	120.932	21	S20_bwag37.sorted.bam	3	2	diploid
RP1_B04	17	0	81100000	81100000	*	2-somy	2	2500171864	2581271864	118.073	118.125	21	S20_bwag37.sorted.bam	3	2	diploid
RP1_B04	18	200000	78000000	77800000	*	2-somy	2	2581567074	2659367074	118.073	118.695	21	S20_bwag37.sorted.bam	3	2	diploid
RP1_B04	19	300000	59100000	58800000	*	2-somy	2	2659744322	2718544322	118.073	116.348	21	S20_bwag37.sorted.bam	3	2	diploid
RP1_B04	20	100000	63000000	62900000	*	2-somy	2	2718673305	2781573305	118.073	119.792	21	S20_bwag37.sorted.bam	3	2	diploid
RP1_B04	21	10400000	48100000	37700000	*	2-somy	2	2791998825	2829698825	118.073	119.227	21	S20_bwag37.sorted.bam	3	2	diploid
RP1_B04	22	17400000	51300000	33900000	*	2-somy	2	2847128720	2881028720	118.073	121.845	21	S20_bwag37.sorted.bam	3	2	diploid
RP1_B04	X	400000	155100000	154700000	*	1-somy	1	2881433286	3036133286	59.0363	56.9036	21	S20_bwag37.sorted.bam	3	2	diploid
RP_A20	1	800000	249200000	248400000	*	2-somy	2	800000	249200000	214.685	218.144	69	S20_bwag37.sorted.bam2	1	2	diploid
RP_A20	2	0	243000000	243000000	*	2-somy	2	249250621	492250621	214.685	215.278	69	S20_bwag37.sorted.bam2	1	2	diploid
RP_A20	3	100000	197800000	197700000	*	2-somy	2	492549994	690249994	214.685	216.356	69	S20_bwag37.sorted.bam2	1	2	diploid
RP_A20	4	100000	191100000	191000000	*	2-somy	2	690572424	881572424	214.685	213.06	69	S20_bwag37.sorted.bam2	1	2	diploid
RP_A20	5	100000	180700000	180600000	*	2-somy	2	881726700	1062326700	214.685	223.316	69	S20_bwag37.sorted.bam2	1	2	diploid
RP_A20	6	200000	170900000	170700000	*	2-somy	2	1062741960	1233441960	214.685	214.526	69	S20_bwag37.sorted.bam2	1	2	diploid
RP_A20	7	100000	159100000	159000000	*	2-somy	2	1233757027	1392757027	214.685	212.156	69	S20_bwag37.sorted.bam2	1	2	diploid
RP_A20	8	200000	146300000	146100000	*	2-somy	2	1392995690	1539095690	214.685	215.011	69	S20_bwag37.sorted.bam2	1	2	diploid
RP_A20	9	200000	141000000	140800000	*	2-somy	2	1539359712	1680159712	214.685	216.307	69	S20_bwag37.sorted.bam2	1	2	diploid
RP_A20	10	200000	135400000	135200000	*	2-somy	2	1680573143	1815773143	214.685	214.256	69	S20_bwag37.sorted.bam2	1	2	diploid
RP_A20	11	200000	134800000	134600000	*	2-somy	2	1816107890	1950707890	214.685	214.496	69	S20_bwag37.sorted.bam2	1	2	diploid
RP_A20	12	300000	133800000	133500000	*	2-somy	2	1951214406	2084714406	214.685	215.794	69	S20_bwag37.sorted.bam2	1	2	diploid
RP_A20	13	19500000	115100000	95600000	*	2-somy	2	2104266301	2199866301	214.685	213.395	69	S20_bwag37.sorted.bam2	1	2	diploid
RP_A20	14	19000000	107300000	88300000	*	2-somy	2	2218936179	2307236179	214.685	215.36	69	S20_bwag37.sorted.bam2	1	2	diploid
RP_A20	15	20500000	102400000	81900000	*	2-somy	2	2327785719	2409685719	214.685	213.886	69	S20_bwag37.sorted.bam2	1	2	diploid
RP_A20	16	100000	90100000	90000000	*	2-somy	2	2409917111	2499917111	214.685	212.551	69	S20_bwag37.sorted.bam2	1	2	diploid
RP_A20	17	0	81000000	81000000	*	3-somy	3	2500171864	2581171864	322.027	304.176	69	S20_bwag37.sorted.bam2	1	2	diploid
RP_A20	18	0	78000000	78000000	*	2-somy	2	2581367074	2659367074	214.685	212.817	69	S20_bwag37.sorted.bam2	1	2	diploid
RP_A20	19	300000	59100000	58800000	*	2-somy	2	2659744322	2718544322	214.685	213.789	69	S20_bwag37.sorted.bam2	1	2	diploid
RP_A20	20	100000	62900000	62800000	*	2-somy	2	2718673305	2781473305	214.685	215.473	69	S20_bwag37.sorted.bam2	1	2	diploid
RP_A20	21	9600000	48100000	38500000	*	2-somy	2	2791198825	2829698825	214.685	215.019	69	S20_bwag37.sorted.bam2	1	2	diploid
RP_A20	22	17400000	51300000	33900000	*	2-somy	2	2847128720	2881028720	214.685	216.784	69	S20_bwag37.sorted.bam2	1	2	diploid
RP_A20	X	300000	155100000	154800000	*	1-somy	1	2881333286	3036133286	107.342	105.019	69	S20_bwag37.sorted.bam2	1	2	diploid
RP1_C01	1	1300000	249200000	247900000	*	2-somy	2	1300000	249200000	114.023	112.61	31	S21_bwag37.sorted.bam	3	2	diploid
RP1_C01	2	0	243000000	243000000	*	2-somy	2	249250621	492250621	114.023	111.905	31	S21_bwag37.sorted.bam	3	2	diploid
RP1_C01	3	100000	197800000	197700000	*	2-somy	2	492549994	690249994	114.023	112.2	31	S21_bwag37.sorted.bam	3	2	diploid
RP1_C01	4	100000	190900000	190800000	*	2-somy	2	690572424	881372424	114.023	111.508	31	S21_bwag37.sorted.bam	3	2	diploid
RP1_C01	5	100000	180700000	180600000	*	3-somy	3	881726700	1062326700	171.034	168.063	31	S21_bwag37.sorted.bam	3	2	diploid
RP1_C01	6	200000	170900000	170700000	*	2-somy	2	1062741960	1233441960	114.023	111.644	31	S21_bwag37.sorted.bam	3	2	diploid
RP1_C01	7	100000	159100000	159000000	*	2-somy	2	1233757027	1392757027	114.023	132.143	31	S21_bwag37.sorted.bam	3	2	diploid
RP1_C01	8	200000	146300000	146100000	*	2-somy	2	1392995690	1539095690	114.023	113.363	31	S21_bwag37.sorted.bam	3	2	diploid
RP1_C01	9	200000	141000000	140800000	*	2-somy	2	1539359712	1680159712	114.023	132.724	31	S21_bwag37.sorted.bam	3	2	diploid
RP1_C01	10	100000	135400000	135300000	*	2-somy	2	1680473143	1815773143	114.023	113.085	31	S21_bwag37.sorted.bam	3	2	diploid
RP1_C01	11	200000	134900000	134700000	*	2-somy	2	1816107890	1950807890	114.023	112.128	31	S21_bwag37.sorted.bam	3	2	diploid
RP1_C01	12	200000	133800000	133600000	*	2-somy	2	1951114406	2084714406	114.023	111.578	31	S21_bwag37.sorted.bam	3	2	diploid
RP1_C01	13	19500000	115000000	95500000	*	2-somy	2	2104266301	2199766301	114.023	112.601	31	S21_bwag37.sorted.bam	3	2	diploid
RP1_C01	14	20200000	107300000	87100000	*	2-somy	2	2220136179	2307236179	114.023	112.541	31	S21_bwag37.sorted.bam	3	2	diploid
RP1_C01	15	20500000	102400000	81900000	*	2-somy	2	2327785719	2409685719	114.023	111.921	31	S21_bwag37.sorted.bam	3	2	diploid
RP1_C01	16	100000	90100000	90000000	*	2-somy	2	2409917111	2499917111	114.023	115.023	31	S21_bwag37.sorted.bam	3	2	diploid
RP1_C01	17	0	81100000	81100000	*	2-somy	2	2500171864	2581271864	114.023	112.029	31	S21_bwag37.sorted.bam	3	2	diploid
RP1_C01	18	200000	78000000	77800000	*	2-somy	2	2581567074	2659367074	114.023	112.544	31	S21_bwag37.sorted.bam	3	2	diploid
RP1_C01	19	300000	59100000	58800000	*	2-somy	2	2659744322	2718544322	114.023	111.316	31	S21_bwag37.sorted.bam	3	2	diploid
RP1_C01	20	100000	62900000	62800000	*	2-somy	2	2718673305	2781473305	114.023	114.005	31	S21_bwag37.sorted.bam	3	2	diploid
RP1_C01	21	10400000	48100000	37700000	*	2-somy	2	2791998825	2829698825	114.023	113.673	31	S21_bwag37.sorted.bam	3	2	diploid
RP1_C01	22	17400000	51200000	33800000	*	2-somy	2	2847128720	2880928720	114.023	114.678	31	S21_bwag37.sorted.bam	3	2	diploid
RP1_C01	X	400000	155100000	154700000	*	1-somy	1	2881433286	3036133286	57.0114	54.9181	31	S21_bwag37.sorted.bam	3	2	diploid
RP2_A03	1	800000	249200000	248400000	*	2-somy	2	800000	249200000	76.6338	77.0645	3	S22_bwag37.sorted.bam	4	2	diploid
RP2_A03	2	0	243000000	243000000	*	2-somy	2	249250621	492250621	76.6338	76.9696	3	S22_bwag37.sorted.bam	4	2	diploid
RP2_A03	3	100000	197800000	197700000	*	2-somy	2	492549994	690249994	76.6338	76.9595	3	S22_bwag37.sorted.bam	4	2	diploid
RP2_A03	4	100000	190900000	190800000	*	2-somy	2	690572424	881372424	76.6338	76.123	3	S22_bwag37.sorted.bam	4	2	diploid
RP2_A03	5	0	180700000	180700000	*	2-somy	2	881626700	1062326700	76.6338	77.9091	3	S22_bwag37.sorted.bam	4	2	diploid
RP2_A03	6	400000	170900000	170500000	*	2-somy	2	1062941960	1233441960	76.6338	76.4016	3	S22_bwag37.sorted.bam	4	2	diploid
RP2_A03	7	100000	159100000	159000000	*	4-somy	4	1233757027	1392757027	153.268	148.279	3	S22_bwag37.sorted.bam	4	2	diploid
RP2_A03	8	200000	146300000	146100000	*	3-somy	3	1392995690	1539095690	114.951	111.967	3	S22_bwag37.sorted.bam	4	2	diploid
RP2_A03	9	200000	141000000	140800000	*	2-somy	2	1539359712	1680159712	76.6338	77.7708	3	S22_bwag37.sorted.bam	4	2	diploid
RP2_A03	10	100000	135400000	135300000	*	2-somy	2	1680473143	1815773143	76.6338	77.3589	3	S22_bwag37.sorted.bam	4	2	diploid
RP2_A03	11	200000	134900000	134700000	*	2-somy	2	1816107890	1950807890	76.6338	77.6365	3	S22_bwag37.sorted.bam	4	2	diploid
RP2_A03	12	300000	133800000	133500000	*	2-somy	2	1951214406	2084714406	76.6338	76.511	3	S22_bwag37.sorted.bam	4	2	diploid
RP2_A03	13	19500000	115100000	95600000	*	2-somy	2	2104266301	2199866301	76.6338	77.3728	3	S22_bwag37.sorted.bam	4	2	diploid
RP2_A03	14	19000000	107200000	88200000	*	2-somy	2	2218936179	2307136179	76.6338	76.2275	3	S22_bwag37.sorted.bam	4	2	diploid
RP2_A03	15	20500000	102400000	81900000	*	2-somy	2	2327785719	2409685719	76.6338	77.1662	3	S22_bwag37.sorted.bam	4	2	diploid
RP2_A03	16	0	90100000	90100000	*	2-somy	2	2409817111	2499917111	76.6338	79.1536	3	S22_bwag37.sorted.bam	4	2	diploid
RP2_A03	17	100000	81000000	80900000	*	2-somy	2	2500271864	2581171864	76.6338	76.7493	3	S22_bwag37.sorted.bam	4	2	diploid
RP2_A03	18	100000	78000000	77900000	*	2-somy	2	2581467074	2659367074	76.6338	77.904	3	S22_bwag37.sorted.bam	4	2	diploid
RP2_A03	19	300000	59100000	58800000	*	2-somy	2	2659744322	2718544322	76.6338	77.3221	3	S22_bwag37.sorted.bam	4	2	diploid
RP2_A03	20	100000	62900000	62800000	*	2-somy	2	2718673305	2781473305	76.6338	79.3173	3	S22_bwag37.sorted.bam	4	2	diploid
RP2_A03	21	9800000	48100000	38300000	*	2-somy	2	2791398825	2829698825	76.6338	79.1266	3	S22_bwag37.sorted.bam	4	2	diploid
RP2_A03	22	17300000	51300000	34000000	*	2-somy	2	2847028720	2881028720	76.6338	79.6701	3	S22_bwag37.sorted.bam	4	2	diploid
RP2_A03	X	400000	155100000	154700000	*	1-somy	1	2881433286	3036133286	38.3169	38.0282	3	S22_bwag37.sorted.bam	4	2	diploid
RP_A31	1	800000	249200000	248400000	*	2-somy	2	800000	249200000	128.283	131.086	33	S24_bwag37.sorted.bam2	1	2	diploid
RP_A31	2	0	243000000	243000000	*	2-somy	2	249250621	492250621	128.283	129.331	33	S24_bwag37.sorted.bam2	1	2	diploid
RP_A31	3	100000	197800000	197700000	*	2-somy	2	492549994	690249994	128.283	129.491	33	S24_bwag37.sorted.bam2	1	2	diploid
RP_A31	4	100000	191100000	191000000	*	2-somy	2	690572424	881572424	128.283	127.281	33	S24_bwag37.sorted.bam2	1	2	diploid
RP_A31	5	100000	180700000	180600000	*	3-somy	3	881726700	1062326700	192.425	176.679	33	S24_bwag37.sorted.bam2	1	2	diploid
RP_A31	6	400000	170900000	170500000	*	2-somy	2	1062941960	1233441960	128.283	128.885	33	S24_bwag37.sorted.bam2	1	2	diploid
RP_A31	7	100000	159100000	159000000	*	2-somy	2	1233757027	1392757027	128.283	127.879	33	S24_bwag37.sorted.bam2	1	2	diploid
RP_A31	8	200000	146300000	146100000	*	2-somy	2	1392995690	1539095690	128.283	128.92	33	S24_bwag37.sorted.bam2	1	2	diploid
RP_A31	9	200000	141000000	140800000	*	2-somy	2	1539359712	1680159712	128.283	130.824	33	S24_bwag37.sorted.bam2	1	2	diploid
RP_A31	10	100000	135400000	135300000	*	2-somy	2	1680473143	1815773143	128.283	128.295	33	S24_bwag37.sorted.bam2	1	2	diploid
RP_A31	11	200000	134900000	134700000	*	2-somy	2	1816107890	1950807890	128.283	129.335	33	S24_bwag37.sorted.bam2	1	2	diploid
RP_A31	12	200000	133800000	133600000	*	2-somy	2	1951114406	2084714406	128.283	129.461	33	S24_bwag37.sorted.bam2	1	2	diploid
RP_A31	13	19500000	115100000	95600000	*	2-somy	2	2104266301	2199866301	128.283	127.203	33	S24_bwag37.sorted.bam2	1	2	diploid
RP_A31	14	19000000	107300000	88300000	*	2-somy	2	2218936179	2307236179	128.283	129.205	33	S24_bwag37.sorted.bam2	1	2	diploid
RP_A31	15	20500000	102400000	81900000	*	2-somy	2	2327785719	2409685719	128.283	129.235	33	S24_bwag37.sorted.bam2	1	2	diploid
RP_A31	16	0	90000000	90000000	*	2-somy	2	2409817111	2499817111	128.283	130.722	33	S24_bwag37.sorted.bam2	1	2	diploid
RP_A31	17	0	81000000	81000000	*	2-somy	2	2500171864	2581171864	128.283	134.514	33	S24_bwag37.sorted.bam2	1	2	diploid
RP_A31	18	0	78000000	78000000	*	2-somy	2	2581367074	2659367074	128.283	127.584	33	S24_bwag37.sorted.bam2	1	2	diploid
RP_A31	19	300000	59100000	58800000	*	2-somy	2	2659744322	2718544322	128.283	131.419	33	S24_bwag37.sorted.bam2	1	2	diploid
RP_A31	20	100000	63000000	62900000	*	2-somy	2	2718673305	2781573305	128.283	130.973	33	S24_bwag37.sorted.bam2	1	2	diploid
RP_A31	21	9600000	48100000	38500000	*	2-somy	2	2791198825	2829698825	128.283	130.625	33	S24_bwag37.sorted.bam2	1	2	diploid
RP_A31	22	17400000	51300000	33900000	*	2-somy	2	2847128720	2881028720	128.283	132.336	33	S24_bwag37.sorted.bam2	1	2	diploid
RP_A31	X	100000	155100000	155000000	*	1-somy	1	2881133286	3036133286	64.1415	63.6806	33	S24_bwag37.sorted.bam2	1	2	diploid
RP_B18	1	800000	249200000	248400000	*	2-somy	2	800000	249200000	84.128	84.4179	13	S25_bwag37.sorted.bam	2	2	diploid
RP_B18	2	0	243000000	243000000	*	3-somy	3	249250621	492250621	126.192	117.999	13	S25_bwag37.sorted.bam	2	2	diploid
RP_B18	3	100000	197800000	197700000	*	2-somy	2	492549994	690249994	84.128	84.1649	13	S25_bwag37.sorted.bam	2	2	diploid
RP_B18	4	100000	190900000	190800000	*	2-somy	2	690572424	881372424	84.128	83.3506	13	S25_bwag37.sorted.bam	2	2	diploid
RP_B18	5	0	180700000	180700000	*	2-somy	2	881626700	1062326700	84.128	83.5493	13	S25_bwag37.sorted.bam	2	2	diploid
RP_B18	6	400000	170900000	170500000	*	2-somy	2	1062941960	1233441960	84.128	83.8791	13	S25_bwag37.sorted.bam	2	2	diploid
RP_B18	7	100000	159100000	159000000	*	2-somy	2	1233757027	1392757027	84.128	87.7918	13	S25_bwag37.sorted.bam	2	2	diploid
RP_B18	8	200000	146300000	146100000	*	2-somy	2	1392995690	1539095690	84.128	83.9488	13	S25_bwag37.sorted.bam	2	2	diploid
RP_B18	9	200000	141000000	140800000	*	2-somy	2	1539359712	1680159712	84.128	84.5551	13	S25_bwag37.sorted.bam	2	2	diploid
RP_B18	10	100000	135400000	135300000	*	2-somy	2	1680473143	1815773143	84.128	84.5079	13	S25_bwag37.sorted.bam	2	2	diploid
RP_B18	11	200000	134900000	134700000	*	2-somy	2	1816107890	1950807890	84.128	84.2645	13	S25_bwag37.sorted.bam	2	2	diploid
RP_B18	12	0	133800000	133800000	*	2-somy	2	1950914406	2084714406	84.128	83.949	13	S25_bwag37.sorted.bam	2	2	diploid
RP_B18	13	19500000	115100000	95600000	*	2-somy	2	2104266301	2199866301	84.128	83.6298	13	S25_bwag37.sorted.bam	2	2	diploid
RP_B18	14	19000000	107300000	88300000	*	2-somy	2	2218936179	2307236179	84.128	84.1595	13	S25_bwag37.sorted.bam	2	2	diploid
RP_B18	15	20500000	102400000	81900000	*	2-somy	2	2327785719	2409685719	84.128	84.0898	13	S25_bwag37.sorted.bam	2	2	diploid
RP_B18	16	0	90100000	90100000	*	2-somy	2	2409817111	2499917111	84.128	85.882	13	S25_bwag37.sorted.bam	2	2	diploid
RP_B18	17	100000	81000000	80900000	*	2-somy	2	2500271864	2581171864	84.128	86.3097	13	S25_bwag37.sorted.bam	2	2	diploid
RP_B18	18	100000	78000000	77900000	*	2-somy	2	2581467074	2659367074	84.128	84.2486	13	S25_bwag37.sorted.bam	2	2	diploid
RP_B18	19	300000	59100000	58800000	*	2-somy	2	2659744322	2718544322	84.128	87.1363	13	S25_bwag37.sorted.bam	2	2	diploid
RP_B18	20	100000	62900000	62800000	*	2-somy	2	2718673305	2781473305	84.128	88.9374	13	S25_bwag37.sorted.bam	2	2	diploid
RP_B18	21	9600000	48100000	38500000	*	2-somy	2	2791198825	2829698825	84.128	84.8754	13	S25_bwag37.sorted.bam	2	2	diploid
RP_B18	22	17400000	51200000	33800000	*	2-somy	2	2847128720	2880928720	84.128	87.364	13	S25_bwag37.sorted.bam	2	2	diploid
RP_B18	X	100000	155100000	155000000	*	1-somy	1	2881133286	3036133286	42.064	41.9251	13	S25_bwag37.sorted.bam	2	2	diploid
RP_A26	1	800000	249200000	248400000	*	2-somy	2	800000	249200000	184.346	186.274	70	S27_bwag37.sorted.bam2	1	2	diploid
RP_A26	2	0	243000000	243000000	*	2-somy	2	249250621	492250621	184.346	185.6	70	S27_bwag37.sorted.bam2	1	2	diploid
RP_A26	3	100000	197800000	197700000	*	2-somy	2	492549994	690249994	184.346	185.603	70	S27_bwag37.sorted.bam2	1	2	diploid
RP_A26	4	100000	191100000	191000000	*	2-somy	2	690572424	881572424	184.346	183.545	70	S27_bwag37.sorted.bam2	1	2	diploid
RP_A26	5	100000	180700000	180600000	*	2-somy	2	881726700	1062326700	184.346	185.873	70	S27_bwag37.sorted.bam2	1	2	diploid
RP_A26	6	200000	170900000	170700000	*	2-somy	2	1062741960	1233441960	184.346	185.292	70	S27_bwag37.sorted.bam2	1	2	diploid
RP_A26	7	100000	159100000	159000000	*	2-somy	2	1233757027	1392757027	184.346	184.215	70	S27_bwag37.sorted.bam2	1	2	diploid
RP_A26	8	200000	146300000	146100000	*	2-somy	2	1392995690	1539095690	184.346	185.669	70	S27_bwag37.sorted.bam2	1	2	diploid
RP_A26	9	200000	141000000	140800000	*	2-somy	2	1539359712	1680159712	184.346	186.305	70	S27_bwag37.sorted.bam2	1	2	diploid
RP_A26	10	100000	135400000	135300000	*	2-somy	2	1680473143	1815773143	184.346	183.286	70	S27_bwag37.sorted.bam2	1	2	diploid
RP_A26	11	200000	134900000	134700000	*	2-somy	2	1816107890	1950807890	184.346	185.875	70	S27_bwag37.sorted.bam2	1	2	diploid
RP_A26	12	0	133800000	133800000	*	2-somy	2	1950914406	2084714406	184.346	184.884	70	S27_bwag37.sorted.bam2	1	2	diploid
RP_A26	13	19500000	115100000	95600000	*	2-somy	2	2104266301	2199866301	184.346	183.724	70	S27_bwag37.sorted.bam2	1	2	diploid
RP_A26	14	19000000	107300000	88300000	*	2-somy	2	2218936179	2307236179	184.346	185.802	70	S27_bwag37.sorted.bam2	1	2	diploid
RP_A26	15	20500000	102400000	81900000	*	2-somy	2	2327785719	2409685719	184.346	184.225	70	S27_bwag37.sorted.bam2	1	2	diploid
RP_A26	16	100000	90100000	90000000	*	2-somy	2	2409917111	2499917111	184.346	185.694	70	S27_bwag37.sorted.bam2	1	2	diploid
RP_A26	17	0	81000000	81000000	*	3-somy	3	2500171864	2581171864	276.519	253.855	70	S27_bwag37.sorted.bam2	1	2	diploid
RP_A26	18	0	78000000	78000000	*	2-somy	2	2581367074	2659367074	184.346	183.315	70	S27_bwag37.sorted.bam2	1	2	diploid
RP_A26	19	300000	59100000	58800000	*	2-somy	2	2659744322	2718544322	184.346	185.038	70	S27_bwag37.sorted.bam2	1	2	diploid
RP_A26	20	100000	62900000	62800000	*	2-somy	2	2718673305	2781473305	184.346	186.495	70	S27_bwag37.sorted.bam2	1	2	diploid
RP_A26	21	9600000	48100000	38500000	*	2-somy	2	2791198825	2829698825	184.346	185.81	70	S27_bwag37.sorted.bam2	1	2	diploid
RP_A26	22	17400000	51300000	33900000	*	2-somy	2	2847128720	2881028720	184.346	188.021	70	S27_bwag37.sorted.bam2	1	2	diploid
RP_A26	X	100000	155100000	155000000	*	1-somy	1	2881133286	3036133286	92.1729	91.5066	70	S27_bwag37.sorted.bam2	1	2	diploid
RP1_D04	1	800000	249200000	248400000	*	2-somy	2	800000	249200000	124.934	125.558	57	S29_bwag37.sorted.bam	3	2	diploid
RP1_D04	2	100000	243000000	242900000	*	2-somy	2	249350621	492250621	124.934	125.158	57	S29_bwag37.sorted.bam	3	2	diploid
RP1_D04	3	100000	197800000	197700000	*	2-somy	2	492549994	690249994	124.934	125.066	57	S29_bwag37.sorted.bam	3	2	diploid
RP1_D04	4	100000	191100000	191000000	*	2-somy	2	690572424	881572424	124.934	123.995	57	S29_bwag37.sorted.bam	3	2	diploid
RP1_D04	5	0	180700000	180700000	*	2-somy	2	881626700	1062326700	124.934	124.926	57	S29_bwag37.sorted.bam	3	2	diploid
RP1_D04	6	400000	170900000	170500000	*	2-somy	2	1062941960	1233441960	124.934	124.395	57	S29_bwag37.sorted.bam	3	2	diploid
RP1_D04	7	100000	159100000	159000000	*	3-somy	3	1233757027	1392757027	187.401	185.818	57	S29_bwag37.sorted.bam	3	2	diploid
RP1_D04	8	200000	146300000	146100000	*	2-somy	2	1392995690	1539095690	124.934	125.575	57	S29_bwag37.sorted.bam	3	2	diploid
RP1_D04	9	300000	141000000	140700000	*	2-somy	2	1539459712	1680159712	124.934	125.469	57	S29_bwag37.sorted.bam	3	2	diploid
RP1_D04	10	100000	135400000	135300000	*	2-somy	2	1680473143	1815773143	124.934	124.608	57	S29_bwag37.sorted.bam	3	2	diploid
RP1_D04	11	200000	134900000	134700000	*	2-somy	2	1816107890	1950807890	124.934	126.082	57	S29_bwag37.sorted.bam	3	2	diploid
RP1_D04	12	200000	133800000	133600000	*	2-somy	2	1951114406	2084714406	124.934	124.06	57	S29_bwag37.sorted.bam	3	2	diploid
RP1_D04	13	19500000	115100000	95600000	*	2-somy	2	2104266301	2199866301	124.934	124.943	57	S29_bwag37.sorted.bam	3	2	diploid
RP1_D04	14	19000000	107300000	88300000	*	2-somy	2	2218936179	2307236179	124.934	124.361	57	S29_bwag37.sorted.bam	3	2	diploid
RP1_D04	15	20500000	102400000	81900000	*	2-somy	2	2327785719	2409685719	124.934	125.221	57	S29_bwag37.sorted.bam	3	2	diploid
RP1_D04	16	100000	90000000	89900000	*	2-somy	2	2409917111	2499817111	124.934	127.267	57	S29_bwag37.sorted.bam	3	2	diploid
RP1_D04	17	0	81000000	81000000	*	2-somy	2	2500171864	2581171864	124.934	124.474	57	S29_bwag37.sorted.bam	3	2	diploid
RP1_D04	18	100000	78000000	77900000	*	2-somy	2	2581467074	2659367074	124.934	126.427	57	S29_bwag37.sorted.bam	3	2	diploid
RP1_D04	19	300000	59100000	58800000	*	2-somy	2	2659744322	2718544322	124.934	123.455	57	S29_bwag37.sorted.bam	3	2	diploid
RP1_D04	20	100000	62900000	62800000	*	2-somy	2	2718673305	2781473305	124.934	128.727	57	S29_bwag37.sorted.bam	3	2	diploid
RP1_D04	21	9600000	48100000	38500000	*	2-somy	2	2791198825	2829698825	124.934	127.034	57	S29_bwag37.sorted.bam	3	2	diploid
RP1_D04	22	17400000	51300000	33900000	*	2-somy	2	2847128720	2881028720	124.934	129.869	57	S29_bwag37.sorted.bam	3	2	diploid
RP1_D04	X	300000	155100000	154800000	*	1-somy	1	2881333286	3036133286	62.4671	62.0504	57	S29_bwag37.sorted.bam	3	2	diploid
RP_B17	1	800000	249200000	248400000	*	2-somy	2	800000	249200000	79.8737	80.5674	49	S30_bwag37.sorted.bam	2	2	diploid
RP_B17	2	0	243000000	243000000	*	2-somy	2	249250621	492250621	79.8737	80.0891	49	S30_bwag37.sorted.bam	2	2	diploid
RP_B17	3	100000	197800000	197700000	*	2-somy	2	492549994	690249994	79.8737	80.3107	49	S30_bwag37.sorted.bam	2	2	diploid
RP_B17	4	100000	190900000	190800000	*	2-somy	2	690572424	881372424	79.8737	79.6737	49	S30_bwag37.sorted.bam	2	2	diploid
RP_B17	5	0	180700000	180700000	*	2-somy	2	881626700	1062326700	79.8737	79.9275	49	S30_bwag37.sorted.bam	2	2	diploid
RP_B17	6	400000	170900000	170500000	*	2-somy	2	1062941960	1233441960	79.8737	79.9535	49	S30_bwag37.sorted.bam	2	2	diploid
RP_B17	7	0	159100000	159100000	*	3-somy	3	1233657027	1392757027	119.811	117.993	49	S30_bwag37.sorted.bam	2	2	diploid
RP_B17	8	200000	146300000	146100000	*	2-somy	2	1392995690	1539095690	79.8737	80.3943	49	S30_bwag37.sorted.bam	2	2	diploid
RP_B17	9	200000	141000000	140800000	*	2-somy	2	1539359712	1680159712	79.8737	81.0259	49	S30_bwag37.sorted.bam	2	2	diploid
RP_B17	10	100000	135400000	135300000	*	2-somy	2	1680473143	1815773143	79.8737	80.0207	49	S30_bwag37.sorted.bam	2	2	diploid
RP_B17	11	200000	134900000	134700000	*	2-somy	2	1816107890	1950807890	79.8737	80.5393	49	S30_bwag37.sorted.bam	2	2	diploid
RP_B17	12	200000	133500000	133300000	*	2-somy	2	1951114406	2084414406	79.8737	79.8058	49	S30_bwag37.sorted.bam	2	2	diploid
RP_B17	13	19500000	115100000	95600000	*	2-somy	2	2104266301	2199866301	79.8737	80.2683	49	S30_bwag37.sorted.bam	2	2	diploid
RP_B17	14	19000000	107300000	88300000	*	2-somy	2	2218936179	2307236179	79.8737	79.7787	49	S30_bwag37.sorted.bam	2	2	diploid
RP_B17	15	20100000	102400000	82300000	*	2-somy	2	2327385719	2409685719	79.8737	79.7579	49	S30_bwag37.sorted.bam	2	2	diploid
RP_B17	16	100000	90000000	89900000	*	2-somy	2	2409917111	2499817111	79.8737	80.8819	49	S30_bwag37.sorted.bam	2	2	diploid
RP_B17	17	0	81000000	81000000	*	2-somy	2	2500171864	2581171864	79.8737	78.9137	49	S30_bwag37.sorted.bam	2	2	diploid
RP_B17	18	100000	78000000	77900000	*	2-somy	2	2581467074	2659367074	79.8737	80.9143	49	S30_bwag37.sorted.bam	2	2	diploid
RP_B17	19	300000	59100000	58800000	*	2-somy	2	2659744322	2718544322	79.8737	77.8893	49	S30_bwag37.sorted.bam	2	2	diploid
RP_B17	20	100000	63000000	62900000	*	3-somy	3	2718673305	2781573305	119.811	122.162	49	S30_bwag37.sorted.bam	2	2	diploid
RP_B17	21	9600000	48100000	38500000	*	2-somy	2	2791198825	2829698825	79.8737	80.1881	49	S30_bwag37.sorted.bam	2	2	diploid
RP_B17	22	17300000	51200000	33900000	*	2-somy	2	2847028720	2880928720	79.8737	81.9632	49	S30_bwag37.sorted.bam	2	2	diploid
RP_B17	X	100000	155100000	155000000	*	1-somy	1	2881133286	3036133286	39.9368	39.1244	49	S30_bwag37.sorted.bam	2	2	diploid
RP4_A02	1	800000	249200000	248400000	*	2-somy	2	800000	249200000	33.8214	34.0282	60	S32_bwag37.sorted.bam	6	2	diploid
RP4_A02	2	0	243000000	243000000	*	2-somy	2	249250621	492250621	33.8214	33.743	60	S32_bwag37.sorted.bam	6	2	diploid
RP4_A02	3	200000	197800000	197600000	*	3-somy	3	492649994	690249994	50.732	48.0352	60	S32_bwag37.sorted.bam	6	2	diploid
RP4_A02	4	100000	190900000	190800000	*	2-somy	2	690572424	881372424	33.8214	33.7676	60	S32_bwag37.sorted.bam	6	2	diploid
RP4_A02	5	100000	180700000	180600000	*	2-somy	2	881726700	1062326700	33.8214	36.8421	60	S32_bwag37.sorted.bam	6	2	diploid
RP4_A02	6	200000	170900000	170700000	*	2-somy	2	1062741960	1233441960	33.8214	33.8564	60	S32_bwag37.sorted.bam	6	2	diploid
RP4_A02	7	100000	159100000	159000000	*	2-somy	2	1233757027	1392757027	33.8214	36.4934	60	S32_bwag37.sorted.bam	6	2	diploid
RP4_A02	8	200000	146300000	146100000	*	2-somy	2	1392995690	1539095690	33.8214	34.3105	60	S32_bwag37.sorted.bam	6	2	diploid
RP4_A02	9	200000	141000000	140800000	*	2-somy	2	1539359712	1680159712	33.8214	36.5628	60	S32_bwag37.sorted.bam	6	2	diploid
RP4_A02	10	200000	135400000	135200000	*	2-somy	2	1680573143	1815773143	33.8214	33.6389	60	S32_bwag37.sorted.bam	6	2	diploid
RP4_A02	11	200000	134800000	134600000	*	2-somy	2	1816107890	1950707890	33.8214	34.1036	60	S32_bwag37.sorted.bam	6	2	diploid
RP4_A02	12	200000	133800000	133600000	*	2-somy	2	1951114406	2084714406	33.8214	33.8467	60	S32_bwag37.sorted.bam	6	2	diploid
RP4_A02	13	19500000	115100000	95600000	*	2-somy	2	2104266301	2199866301	33.8214	33.896	60	S32_bwag37.sorted.bam	6	2	diploid
RP4_A02	14	19000000	107300000	88300000	*	2-somy	2	2218936179	2307236179	33.8214	33.8208	60	S32_bwag37.sorted.bam	6	2	diploid
RP4_A02	15	20400000	102400000	82000000	*	2-somy	2	2327685719	2409685719	33.8214	34.3978	60	S32_bwag37.sorted.bam	6	2	diploid
RP4_A02	16	100000	90100000	90000000	*	2-somy	2	2409917111	2499917111	33.8214	34.6716	60	S32_bwag37.sorted.bam	6	2	diploid
RP4_A02	17	0	81100000	81100000	*	2-somy	2	2500171864	2581271864	33.8214	33.9602	60	S32_bwag37.sorted.bam	6	2	diploid
RP4_A02	18	100000	78000000	77900000	*	2-somy	2	2581467074	2659367074	33.8214	34.0311	60	S32_bwag37.sorted.bam	6	2	diploid
RP4_A02	19	300000	59100000	58800000	*	2-somy	2	2659744322	2718544322	33.8214	34.7593	60	S32_bwag37.sorted.bam	6	2	diploid
RP4_A02	20	100000	62800000	62700000	*	2-somy	2	2718673305	2781373305	33.8214	34.0859	60	S32_bwag37.sorted.bam	6	2	diploid
RP4_A02	21	10400000	48100000	37700000	*	2-somy	2	2791998825	2829698825	33.8214	34.5935	60	S32_bwag37.sorted.bam	6	2	diploid
RP4_A02	22	17300000	51200000	33900000	*	2-somy	2	2847028720	2880928720	33.8214	34.9463	60	S32_bwag37.sorted.bam	6	2	diploid
RP4_A02	X	100000	155200000	155100000	*	1-somy	1	2881133286	3036233286	16.9107	16.8006	60	S32_bwag37.sorted.bam	6	2	diploid
RP_A28	1	800000	249200000	248400000	*	2-somy	2	800000	249200000	232.796	235.381	67	S32_bwag37.sorted.bam2	1	2	diploid
RP_A28	2	0	243000000	243000000	*	2-somy	2	249250621	492250621	232.796	234.323	67	S32_bwag37.sorted.bam2	1	2	diploid
RP_A28	3	100000	197800000	197700000	*	2-somy	2	492549994	690249994	232.796	234.254	67	S32_bwag37.sorted.bam2	1	2	diploid
RP_A28	4	100000	191100000	191000000	*	2-somy	2	690572424	881572424	232.796	231.683	67	S32_bwag37.sorted.bam2	1	2	diploid
RP_A28	5	100000	180700000	180600000	*	2-somy	2	881726700	1062326700	232.796	233.209	67	S32_bwag37.sorted.bam2	1	2	diploid
RP_A28	6	200000	170900000	170700000	*	2-somy	2	1062741960	1233441960	232.796	233.288	67	S32_bwag37.sorted.bam2	1	2	diploid
RP_A28	7	300000	159100000	158800000	*	2-somy	2	1233957027	1392757027	232.796	232.729	67	S32_bwag37.sorted.bam2	1	2	diploid
RP_A28	8	200000	146300000	146100000	*	2-somy	2	1392995690	1539095690	232.796	233.995	67	S32_bwag37.sorted.bam2	1	2	diploid
RP_A28	9	200000	38700000	38500000	*	2-somy	2	1539359712	1577859712	232.796	234.187	67	S32_bwag37.sorted.bam2	1	2	diploid
RP_A28	9	47100000	68500000	21400000	*	0-somy	0	1586259712	1607659712	154.912	139	67	S32_bwag37.sorted.bam2	1	2	diploid
RP_A28	9	71100000	141000000	69900000	*	2-somy	2	1610259712	1680159712	232.796	235.575	67	S32_bwag37.sorted.bam2	1	2	diploid
RP_A28	10	200000	135300000	135100000	*	2-somy	2	1680573143	1815673143	232.796	232.189	67	S32_bwag37.sorted.bam2	1	2	diploid
RP_A28	11	200000	134900000	134700000	*	2-somy	2	1816107890	1950807890	232.796	234.207	67	S32_bwag37.sorted.bam2	1	2	diploid
RP_A28	12	0	133800000	133800000	*	2-somy	2	1950914406	2084714406	232.796	235.135	67	S32_bwag37.sorted.bam2	1	2	diploid
RP_A28	13	19500000	115100000	95600000	*	2-somy	2	2104266301	2199866301	232.796	232.693	67	S32_bwag37.sorted.bam2	1	2	diploid
RP_A28	14	19000000	107300000	88300000	*	2-somy	2	2218936179	2307236179	232.796	234.283	67	S32_bwag37.sorted.bam2	1	2	diploid
RP_A28	15	20500000	102400000	81900000	*	2-somy	2	2327785719	2409685719	232.796	232.266	67	S32_bwag37.sorted.bam2	1	2	diploid
RP_A28	16	100000	90100000	90000000	*	2-somy	2	2409917111	2499917111	232.796	233.648	67	S32_bwag37.sorted.bam2	1	2	diploid
RP_A28	17	0	81100000	81100000	*	3-somy	3	2500171864	2581271864	349.194	323.142	67	S32_bwag37.sorted.bam2	1	2	diploid
RP_A28	18	100000	77900000	77800000	*	2-somy	2	2581467074	2659267074	232.796	233.629	67	S32_bwag37.sorted.bam2	1	2	diploid
RP_A28	19	300000	59100000	58800000	*	2-somy	2	2659744322	2718544322	232.796	231.588	67	S32_bwag37.sorted.bam2	1	2	diploid
RP_A28	20	100000	62900000	62800000	*	2-somy	2	2718673305	2781473305	232.796	235.084	67	S32_bwag37.sorted.bam2	1	2	diploid
RP_A28	21	9800000	48100000	38300000	*	2-somy	2	2791398825	2829698825	232.796	234.894	67	S32_bwag37.sorted.bam2	1	2	diploid
RP_A28	22	17400000	51300000	33900000	*	2-somy	2	2847128720	2881028720	232.796	234.239	67	S32_bwag37.sorted.bam2	1	2	diploid
RP_A28	X	300000	155100000	154800000	*	1-somy	1	2881333286	3036133286	116.398	115.6	67	S32_bwag37.sorted.bam2	1	2	diploid
RP_A40	1	800000	249200000	248400000	*	2-somy	2	800000	249200000	215.184	219.676	34	S33_bwag37.sorted.bam2	1	2	diploid
RP_A40	2	0	243000000	243000000	*	2-somy	2	249250621	492250621	215.184	216.47	34	S33_bwag37.sorted.bam2	1	2	diploid
RP_A40	3	100000	197800000	197700000	*	2-somy	2	492549994	690249994	215.184	216.988	34	S33_bwag37.sorted.bam2	1	2	diploid
RP_A40	4	100000	191100000	191000000	*	2-somy	2	690572424	881572424	215.184	213.519	34	S33_bwag37.sorted.bam2	1	2	diploid
RP_A40	5	100000	180700000	180600000	*	3-somy	3	881726700	1062326700	322.777	295.745	34	S33_bwag37.sorted.bam2	1	2	diploid
RP_A40	6	400000	170900000	170500000	*	2-somy	2	1062941960	1233441960	215.184	215.738	34	S33_bwag37.sorted.bam2	1	2	diploid
RP_A40	7	100000	159100000	159000000	*	2-somy	2	1233757027	1392757027	215.184	215.588	34	S33_bwag37.sorted.bam2	1	2	diploid
RP_A40	8	200000	146300000	146100000	*	2-somy	2	1392995690	1539095690	215.184	217.62	34	S33_bwag37.sorted.bam2	1	2	diploid
RP_A40	9	200000	141000000	140800000	*	2-somy	2	1539359712	1680159712	215.184	217.727	34	S33_bwag37.sorted.bam2	1	2	diploid
RP_A40	10	200000	135400000	135200000	*	2-somy	2	1680573143	1815773143	215.184	216.177	34	S33_bwag37.sorted.bam2	1	2	diploid
RP_A40	11	200000	134900000	134700000	*	2-somy	2	1816107890	1950807890	215.184	217.671	34	S33_bwag37.sorted.bam2	1	2	diploid
RP_A40	12	0	133800000	133800000	*	2-somy	2	1950914406	2084714406	215.184	216.672	34	S33_bwag37.sorted.bam2	1	2	diploid
RP_A40	13	19500000	115100000	95600000	*	2-somy	2	2104266301	2199866301	215.184	215.076	34	S33_bwag37.sorted.bam2	1	2	diploid
RP_A40	14	19000000	107300000	88300000	*	2-somy	2	2218936179	2307236179	215.184	217.047	34	S33_bwag37.sorted.bam2	1	2	diploid
RP_A40	15	20500000	102400000	81900000	*	2-somy	2	2327785719	2409685719	215.184	216.333	34	S33_bwag37.sorted.bam2	1	2	diploid
RP_A40	16	0	90000000	90000000	*	2-somy	2	2409817111	2499817111	215.184	219.727	34	S33_bwag37.sorted.bam2	1	2	diploid
RP_A40	17	0	81000000	81000000	*	2-somy	2	2500171864	2581171864	215.184	239.874	34	S33_bwag37.sorted.bam2	1	2	diploid
RP_A40	18	200000	78000000	77800000	*	2-somy	2	2581567074	2659367074	215.184	216.484	34	S33_bwag37.sorted.bam2	1	2	diploid
RP_A40	19	300000	59100000	58800000	*	2-somy	2	2659744322	2718544322	215.184	219.568	34	S33_bwag37.sorted.bam2	1	2	diploid
RP_A40	20	100000	62900000	62800000	*	2-somy	2	2718673305	2781473305	215.184	219.84	34	S33_bwag37.sorted.bam2	1	2	diploid
RP_A40	21	9600000	48100000	38500000	*	2-somy	2	2791198825	2829698825	215.184	216.266	34	S33_bwag37.sorted.bam2	1	2	diploid
RP_A40	22	17400000	51200000	33800000	*	2-somy	2	2847128720	2880928720	215.184	221.315	34	S33_bwag37.sorted.bam2	1	2	diploid
RP_A40	X	400000	155100000	154700000	*	1-somy	1	2881433286	3036133286	107.592	106.809	34	S33_bwag37.sorted.bam2	1	2	diploid
RP_A67	1	800000	249200000	248400000	*	2-somy	2	800000	249200000	91.286	92.3695	14	S34_bwag37.sorted.bam	1	2	diploid
RP_A67	2	0	243000000	243000000	*	3-somy	3	249250621	492250621	136.929	134.958	14	S34_bwag37.sorted.bam	1	2	diploid
RP_A67	3	100000	197800000	197700000	*	2-somy	2	492549994	690249994	91.286	90.8847	14	S34_bwag37.sorted.bam	1	2	diploid
RP_A67	4	100000	190900000	190800000	*	2-somy	2	690572424	881372424	91.286	90.8176	14	S34_bwag37.sorted.bam	1	2	diploid
RP_A67	5	100000	180700000	180600000	*	2-somy	2	881726700	1062326700	91.286	90.6485	14	S34_bwag37.sorted.bam	1	2	diploid
RP_A67	6	400000	170900000	170500000	*	2-somy	2	1062941960	1233441960	91.286	90.8748	14	S34_bwag37.sorted.bam	1	2	diploid
RP_A67	7	100000	159100000	159000000	*	2-somy	2	1233757027	1392757027	91.286	91.3605	14	S34_bwag37.sorted.bam	1	2	diploid
RP_A67	8	200000	146300000	146100000	*	2-somy	2	1392995690	1539095690	91.286	91.1599	14	S34_bwag37.sorted.bam	1	2	diploid
RP_A67	9	200000	38800000	38600000	*	2-somy	2	1539359712	1577959712	91.286	91.0243	14	S34_bwag37.sorted.bam	1	2	diploid
RP_A67	9	47100000	68500000	21400000	*	0-somy	0	1586259712	1607659712	62.1975	47.5	14	S34_bwag37.sorted.bam	1	2	diploid
RP_A67	9	71100000	141000000	69900000	*	2-somy	2	1610259712	1680159712	91.286	92.6724	14	S34_bwag37.sorted.bam	1	2	diploid
RP_A67	10	100000	135400000	135300000	*	2-somy	2	1680473143	1815773143	91.286	91.3975	14	S34_bwag37.sorted.bam	1	2	diploid
RP_A67	11	200000	134900000	134700000	*	2-somy	2	1816107890	1950807890	91.286	91.2328	14	S34_bwag37.sorted.bam	1	2	diploid
RP_A67	12	300000	133800000	133500000	*	2-somy	2	1951214406	2084714406	91.286	91.1424	14	S34_bwag37.sorted.bam	1	2	diploid
RP_A67	13	19500000	115100000	95600000	*	2-somy	2	2104266301	2199866301	91.286	91.5382	14	S34_bwag37.sorted.bam	1	2	diploid
RP_A67	14	19000000	107300000	88300000	*	2-somy	2	2218936179	2307236179	91.286	91.4726	14	S34_bwag37.sorted.bam	1	2	diploid
RP_A67	15	20500000	102400000	81900000	*	2-somy	2	2327785719	2409685719	91.286	91.8571	14	S34_bwag37.sorted.bam	1	2	diploid
RP_A67	16	100000	90100000	90000000	*	2-somy	2	2409917111	2499917111	91.286	92.994	14	S34_bwag37.sorted.bam	1	2	diploid
RP_A67	17	0	81000000	81000000	*	2-somy	2	2500171864	2581171864	91.286	93.0118	14	S34_bwag37.sorted.bam	1	2	diploid
RP_A67	18	100000	78000000	77900000	*	2-somy	2	2581467074	2659367074	91.286	91.0043	14	S34_bwag37.sorted.bam	1	2	diploid
RP_A67	19	300000	59100000	58800000	*	2-somy	2	2659744322	2718544322	91.286	93.358	14	S34_bwag37.sorted.bam	1	2	diploid
RP_A67	20	100000	62800000	62700000	*	2-somy	2	2718673305	2781373305	91.286	92.5854	14	S34_bwag37.sorted.bam	1	2	diploid
RP_A67	21	9600000	48100000	38500000	*	2-somy	2	2791198825	2829698825	91.286	93.2281	14	S34_bwag37.sorted.bam	1	2	diploid
RP_A67	22	17400000	51300000	33900000	*	2-somy	2	2847128720	2881028720	91.286	95.8082	14	S34_bwag37.sorted.bam	1	2	diploid
RP_A67	X	100000	155100000	155000000	*	1-somy	1	2881133286	3036133286	45.643	44.8991	14	S34_bwag37.sorted.bam	1	2	diploid
RP_A15	1	800000	249200000	248400000	*	2-somy	2	800000	249200000	174.712	175.882	68	S34_bwag37.sorted.bam2	1	2	diploid
RP_A15	2	0	243000000	243000000	*	2-somy	2	249250621	492250621	174.712	174.685	68	S34_bwag37.sorted.bam2	1	2	diploid
RP_A15	3	100000	197800000	197700000	*	2-somy	2	492549994	690249994	174.712	175.581	68	S34_bwag37.sorted.bam2	1	2	diploid
RP_A15	4	100000	191100000	191000000	*	2-somy	2	690572424	881572424	174.712	173.481	68	S34_bwag37.sorted.bam2	1	2	diploid
RP_A15	5	100000	180700000	180600000	*	2-somy	2	881726700	1062326700	174.712	190.068	68	S34_bwag37.sorted.bam2	1	2	diploid
RP_A15	6	200000	170900000	170700000	*	2-somy	2	1062741960	1233441960	174.712	174.205	68	S34_bwag37.sorted.bam2	1	2	diploid
RP_A15	7	100000	159100000	159000000	*	2-somy	2	1233757027	1392757027	174.712	173.103	68	S34_bwag37.sorted.bam2	1	2	diploid
RP_A15	8	200000	146300000	146100000	*	2-somy	2	1392995690	1539095690	174.712	174.063	68	S34_bwag37.sorted.bam2	1	2	diploid
RP_A15	9	200000	141000000	140800000	*	2-somy	2	1539359712	1680159712	174.712	175.954	68	S34_bwag37.sorted.bam2	1	2	diploid
RP_A15	10	100000	135400000	135300000	*	2-somy	2	1680473143	1815773143	174.712	173.151	68	S34_bwag37.sorted.bam2	1	2	diploid
RP_A15	11	200000	134900000	134700000	*	2-somy	2	1816107890	1950807890	174.712	174.277	68	S34_bwag37.sorted.bam2	1	2	diploid
RP_A15	12	0	133800000	133800000	*	2-somy	2	1950914406	2084714406	174.712	175.019	68	S34_bwag37.sorted.bam2	1	2	diploid
RP_A15	13	19500000	115100000	95600000	*	2-somy	2	2104266301	2199866301	174.712	173.267	68	S34_bwag37.sorted.bam2	1	2	diploid
RP_A15	14	19000000	107300000	88300000	*	2-somy	2	2218936179	2307236179	174.712	175.833	68	S34_bwag37.sorted.bam2	1	2	diploid
RP_A15	15	20500000	102400000	81900000	*	2-somy	2	2327785719	2409685719	174.712	173.834	68	S34_bwag37.sorted.bam2	1	2	diploid
RP_A15	16	0	90000000	90000000	*	2-somy	2	2409817111	2499817111	174.712	173.361	68	S34_bwag37.sorted.bam2	1	2	diploid
RP_A15	17	0	81000000	81000000	*	3-somy	3	2500171864	2581171864	262.067	246.315	68	S34_bwag37.sorted.bam2	1	2	diploid
RP_A15	18	100000	78000000	77900000	*	2-somy	2	2581467074	2659367074	174.712	172.047	68	S34_bwag37.sorted.bam2	1	2	diploid
RP_A15	19	300000	59100000	58800000	*	2-somy	2	2659744322	2718544322	174.712	172.353	68	S34_bwag37.sorted.bam2	1	2	diploid
RP_A15	20	100000	63000000	62900000	*	2-somy	2	2718673305	2781573305	174.712	175.52	68	S34_bwag37.sorted.bam2	1	2	diploid
RP_A15	21	9800000	48100000	38300000	*	2-somy	2	2791398825	2829698825	174.712	173.376	68	S34_bwag37.sorted.bam2	1	2	diploid
RP_A15	22	17400000	51200000	33800000	*	2-somy	2	2847128720	2880928720	174.712	174.695	68	S34_bwag37.sorted.bam2	1	2	diploid
RP_A15	X	100000	155100000	155000000	*	1-somy	1	2881133286	3036133286	87.3558	85.4895	68	S34_bwag37.sorted.bam2	1	2	diploid
RP2_B02	1	800000	249200000	248400000	*	2-somy	2	800000	249200000	52.8291	54.3096	56	S35_bwag37.sorted.bam	4	2	diploid
RP2_B02	2	0	243000000	243000000	*	2-somy	2	249250621	492250621	52.8291	53.8073	56	S35_bwag37.sorted.bam	4	2	diploid
RP2_B02	3	100000	197800000	197700000	*	2-somy	2	492549994	690249994	52.8291	54.1426	56	S35_bwag37.sorted.bam	4	2	diploid
RP2_B02	4	100000	190900000	190800000	*	2-somy	2	690572424	881372424	52.8291	53.5327	56	S35_bwag37.sorted.bam	4	2	diploid
RP2_B02	5	0	180700000	180700000	*	2-somy	2	881626700	1062326700	52.8291	53.6743	56	S35_bwag37.sorted.bam	4	2	diploid
RP2_B02	6	400000	170900000	170500000	*	2-somy	2	1062941960	1233441960	52.8291	53.4166	56	S35_bwag37.sorted.bam	4	2	diploid
RP2_B02	7	100000	159100000	159000000	*	3-somy	3	1233757027	1392757027	79.2437	79.9444	56	S35_bwag37.sorted.bam	4	2	diploid
RP2_B02	8	200000	146300000	146100000	*	2-somy	2	1392995690	1539095690	52.8291	54.0479	56	S35_bwag37.sorted.bam	4	2	diploid
RP2_B02	9	200000	141000000	140800000	*	2-somy	2	1539359712	1680159712	52.8291	54.2507	56	S35_bwag37.sorted.bam	4	2	diploid
RP2_B02	10	100000	135400000	135300000	*	2-somy	2	1680473143	1815773143	52.8291	53.7434	56	S35_bwag37.sorted.bam	4	2	diploid
RP2_B02	11	200000	134900000	134700000	*	2-somy	2	1816107890	1950807890	52.8291	54.4003	56	S35_bwag37.sorted.bam	4	2	diploid
RP2_B02	12	0	133800000	133800000	*	2-somy	2	1950914406	2084714406	52.8291	53.5433	56	S35_bwag37.sorted.bam	4	2	diploid
RP2_B02	13	19500000	115100000	95600000	*	2-somy	2	2104266301	2199866301	52.8291	53.4896	56	S35_bwag37.sorted.bam	4	2	diploid
RP2_B02	14	19000000	107200000	88200000	*	2-somy	2	2218936179	2307136179	52.8291	53.5485	56	S35_bwag37.sorted.bam	4	2	diploid
RP2_B02	15	20100000	102400000	82300000	*	2-somy	2	2327385719	2409685719	52.8291	53.5618	56	S35_bwag37.sorted.bam	4	2	diploid
RP2_B02	16	100000	90100000	90000000	*	2-somy	2	2409917111	2499917111	52.8291	54.9267	56	S35_bwag37.sorted.bam	4	2	diploid
RP2_B02	17	0	81000000	81000000	*	2-somy	2	2500171864	2581171864	52.8291	53.0057	56	S35_bwag37.sorted.bam	4	2	diploid
RP2_B02	18	200000	78000000	77800000	*	2-somy	2	2581567074	2659367074	52.8291	54.6099	56	S35_bwag37.sorted.bam	4	2	diploid
RP2_B02	19	300000	59100000	58800000	*	2-somy	2	2659744322	2718544322	52.8291	52.2282	56	S35_bwag37.sorted.bam	4	2	diploid
RP2_B02	20	100000	62900000	62800000	*	2-somy	2	2718673305	2781473305	52.8291	55.0804	56	S35_bwag37.sorted.bam	4	2	diploid
RP2_B02	21	9600000	48100000	38500000	*	2-somy	2	2791198825	2829698825	52.8291	53.3141	56	S35_bwag37.sorted.bam	4	2	diploid
RP2_B02	22	17300000	51300000	34000000	*	2-somy	2	2847028720	2881028720	52.8291	54.2199	56	S35_bwag37.sorted.bam	4	2	diploid
RP2_B02	X	300000	155100000	154800000	*	1-somy	1	2881333286	3036133286	26.4146	26.8163	56	S35_bwag37.sorted.bam	4	2	diploid
	1	800000	249200000	248400000	*	2-somy	2	800000	249200000	216.066	217.694	62	S35_bwag37.sorted.bam1	2	2	diploid
	2	0	242900000	242900000	*	2-somy	2	249250621	492150621	216.066	216.686	62	S35_bwag37.sorted.bam1	2	2	diploid
	3	100000	197800000	197700000	*	2-somy	2	492549994	690249994	216.066	216.274	62	S35_bwag37.sorted.bam1	2	2	diploid
	4	100000	190800000	190700000	*	2-somy	2	690572424	881272424	216.066	214.189	62	S35_bwag37.sorted.bam1	2	2	diploid
	5	0	180700000	180700000	*	2-somy	2	881626700	1062326700	216.066	215.286	62	S35_bwag37.sorted.bam1	2	2	diploid
	6	200000	170900000	170700000	*	2-somy	2	1062741960	1233441960	216.066	215.244	62	S35_bwag37.sorted.bam1	2	2	diploid
	7	100000	159100000	159000000	*	2-somy	2	1233757027	1392757027	216.066	214.762	62	S35_bwag37.sorted.bam1	2	2	diploid
	8	200000	146300000	146100000	*	2-somy	2	1392995690	1539095690	216.066	216.93	62	S35_bwag37.sorted.bam1	2	2	diploid
	9	200000	141000000	140800000	*	2-somy	2	1539359712	1680159712	216.066	218.801	62	S35_bwag37.sorted.bam1	2	2	diploid
	10	200000	135300000	135100000	*	2-somy	2	1680573143	1815673143	216.066	216.235	62	S35_bwag37.sorted.bam1	2	2	diploid
	11	200000	134900000	134700000	*	2-somy	2	1816107890	1950807890	216.066	217.011	62	S35_bwag37.sorted.bam1	2	2	diploid
	12	300000	133800000	133500000	*	3-somy	3	1951214406	2084714406	324.099	323.293	62	S35_bwag37.sorted.bam1	2	2	diploid
	13	19500000	115000000	95500000	*	2-somy	2	2104266301	2199766301	216.066	216.286	62	S35_bwag37.sorted.bam1	2	2	diploid
	14	19000000	107300000	88300000	*	2-somy	2	2218936179	2307236179	216.066	215.397	62	S35_bwag37.sorted.bam1	2	2	diploid
	15	20500000	102400000	81900000	*	2-somy	2	2327785719	2409685719	216.066	215.432	62	S35_bwag37.sorted.bam1	2	2	diploid
	16	100000	90100000	90000000	*	2-somy	2	2409917111	2499917111	216.066	219.989	62	S35_bwag37.sorted.bam1	2	2	diploid
	17	0	81000000	81000000	*	2-somy	2	2500171864	2581171864	216.066	217.083	62	S35_bwag37.sorted.bam1	2	2	diploid
	18	0	78000000	78000000	*	2-somy	2	2581367074	2659367074	216.066	215.974	62	S35_bwag37.sorted.bam1	2	2	diploid
	19	300000	59100000	58800000	*	2-somy	2	2659744322	2718544322	216.066	218.982	62	S35_bwag37.sorted.bam1	2	2	diploid
	20	100000	63000000	62900000	*	2-somy	2	2718673305	2781573305	216.066	219.495	62	S35_bwag37.sorted.bam1	2	2	diploid
	21	9600000	48100000	38500000	*	2-somy	2	2791198825	2829698825	216.066	217.882	62	S35_bwag37.sorted.bam1	2	2	diploid
	22	17400000	51200000	33800000	*	2-somy	2	2847128720	2880928720	216.066	220.047	62	S35_bwag37.sorted.bam1	2	2	diploid
	X	100000	155100000	155000000	*	1-somy	1	2881133286	3036133286	108.033	107.696	62	S35_bwag37.sorted.bam1	2	2	diploid
RP_A32	1	800000	249200000	248400000	*	2-somy	2	800000	249200000	140.178	141.328	71	S35_bwag37.sorted.bam2	1	2	diploid
RP_A32	2	0	243000000	243000000	*	2-somy	2	249250621	492250621	140.178	140.137	71	S35_bwag37.sorted.bam2	1	2	diploid
RP_A32	3	100000	197800000	197700000	*	2-somy	2	492549994	690249994	140.178	140.093	71	S35_bwag37.sorted.bam2	1	2	diploid
RP_A32	4	100000	191100000	191000000	*	2-somy	2	690572424	881572424	140.178	139.377	71	S35_bwag37.sorted.bam2	1	2	diploid
RP_A32	5	100000	180700000	180600000	*	2-somy	2	881726700	1062326700	140.178	151.907	71	S35_bwag37.sorted.bam2	1	2	diploid
RP_A32	6	200000	170900000	170700000	*	2-somy	2	1062741960	1233441960	140.178	140.729	71	S35_bwag37.sorted.bam2	1	2	diploid
RP_A32	7	100000	159100000	159000000	*	2-somy	2	1233757027	1392757027	140.178	138.884	71	S35_bwag37.sorted.bam2	1	2	diploid
RP_A32	8	300000	146300000	146000000	*	2-somy	2	1393095690	1539095690	140.178	139.636	71	S35_bwag37.sorted.bam2	1	2	diploid
RP_A32	9	200000	141000000	140800000	*	2-somy	2	1539359712	1680159712	140.178	140.829	71	S35_bwag37.sorted.bam2	1	2	diploid
RP_A32	10	200000	135400000	135200000	*	2-somy	2	1680573143	1815773143	140.178	139.178	71	S35_bwag37.sorted.bam2	1	2	diploid
RP_A32	11	200000	134900000	134700000	*	2-somy	2	1816107890	1950807890	140.178	139.713	71	S35_bwag37.sorted.bam2	1	2	diploid
RP_A32	12	0	133800000	133800000	*	2-somy	2	1950914406	2084714406	140.178	140.793	71	S35_bwag37.sorted.bam2	1	2	diploid
RP_A32	13	19500000	115100000	95600000	*	2-somy	2	2104266301	2199866301	140.178	139.819	71	S35_bwag37.sorted.bam2	1	2	diploid
RP_A32	14	19000000	107300000	88300000	*	2-somy	2	2218936179	2307236179	140.178	139.89	71	S35_bwag37.sorted.bam2	1	2	diploid
RP_A32	15	20500000	102400000	81900000	*	2-somy	2	2327785719	2409685719	140.178	139.339	71	S35_bwag37.sorted.bam2	1	2	diploid
RP_A32	16	0	90100000	90100000	*	2-somy	2	2409817111	2499917111	140.178	139.042	71	S35_bwag37.sorted.bam2	1	2	diploid
RP_A32	17	0	81000000	81000000	*	3-somy	3	2500171864	2581171864	210.267	189.631	71	S35_bwag37.sorted.bam2	1	2	diploid
RP_A32	18	200000	78000000	77800000	*	2-somy	2	2581567074	2659367074	140.178	138.204	71	S35_bwag37.sorted.bam2	1	2	diploid
RP_A32	19	300000	59100000	58800000	*	2-somy	2	2659744322	2718544322	140.178	139.885	71	S35_bwag37.sorted.bam2	1	2	diploid
RP_A32	20	100000	62900000	62800000	*	2-somy	2	2718673305	2781473305	140.178	140.577	71	S35_bwag37.sorted.bam2	1	2	diploid
RP_A32	21	9800000	48100000	38300000	*	2-somy	2	2791398825	2829698825	140.178	140.212	71	S35_bwag37.sorted.bam2	1	2	diploid
RP_A32	22	17400000	51200000	33800000	*	2-somy	2	2847128720	2880928720	140.178	141.596	71	S35_bwag37.sorted.bam2	1	2	diploid
RP_A32	X	100000	155100000	155000000	*	1-somy	1	2881133286	3036133286	70.0889	68.7531	71	S35_bwag37.sorted.bam2	1	2	diploid
RP_A42	1	800000	249200000	248400000	*	2-somy	2	800000	249200000	104.187	104.799	66	S36_bwag37.sorted.bam2	1	2	diploid
RP_A42	2	0	243000000	243000000	*	2-somy	2	249250621	492250621	104.187	104.427	66	S36_bwag37.sorted.bam2	1	2	diploid
RP_A42	3	100000	197800000	197700000	*	2-somy	2	492549994	690249994	104.187	104.443	66	S36_bwag37.sorted.bam2	1	2	diploid
RP_A42	4	200000	190900000	190700000	*	2-somy	2	690672424	881372424	104.187	103.133	66	S36_bwag37.sorted.bam2	1	2	diploid
RP_A42	5	100000	180700000	180600000	*	2-somy	2	881726700	1062326700	104.187	108.937	66	S36_bwag37.sorted.bam2	1	2	diploid
RP_A42	6	200000	170900000	170700000	*	2-somy	2	1062741960	1233441960	104.187	104.245	66	S36_bwag37.sorted.bam2	1	2	diploid
RP_A42	7	100000	159100000	159000000	*	2-somy	2	1233757027	1392757027	104.187	103.172	66	S36_bwag37.sorted.bam2	1	2	diploid
RP_A42	8	200000	146300000	146100000	*	2-somy	2	1392995690	1539095690	104.187	103.628	66	S36_bwag37.sorted.bam2	1	2	diploid
RP_A42	9	200000	141000000	140800000	*	2-somy	2	1539359712	1680159712	104.187	104.634	66	S36_bwag37.sorted.bam2	1	2	diploid
RP_A42	10	100000	135300000	135200000	*	2-somy	2	1680473143	1815673143	104.187	102.738	66	S36_bwag37.sorted.bam2	1	2	diploid
RP_A42	11	200000	134900000	134700000	*	2-somy	2	1816107890	1950807890	104.187	104.433	66	S36_bwag37.sorted.bam2	1	2	diploid
RP_A42	12	200000	133800000	133600000	*	2-somy	2	1951114406	2084714406	104.187	103.928	66	S36_bwag37.sorted.bam2	1	2	diploid
RP_A42	13	19500000	115100000	95600000	*	2-somy	2	2104266301	2199866301	104.187	103.833	66	S36_bwag37.sorted.bam2	1	2	diploid
RP_A42	14	19000000	107300000	88300000	*	2-somy	2	2218936179	2307236179	104.187	103.985	66	S36_bwag37.sorted.bam2	1	2	diploid
RP_A42	15	20500000	102400000	81900000	*	2-somy	2	2327785719	2409685719	104.187	103.733	66	S36_bwag37.sorted.bam2	1	2	diploid
RP_A42	16	100000	90000000	89900000	*	2-somy	2	2409917111	2499817111	104.187	103.931	66	S36_bwag37.sorted.bam2	1	2	diploid
RP_A42	17	0	800000	800000	*	2-somy	2.4489	2500171864	2500971864	104.187	127.571	66	S36_bwag37.sorted.bam2	1	2	diploid
RP_A42	17	800000	80900000	80100000	*	3-somy	3	2500971864	2581071864	156.28	129.955	66	S36_bwag37.sorted.bam2	1	2	diploid
RP_A42	18	100000	78000000	77900000	*	2-somy	2	2581467074	2659367074	104.187	102.941	66	S36_bwag37.sorted.bam2	1	2	diploid
RP_A42	19	300000	59100000	58800000	*	2-somy	2	2659744322	2718544322	104.187	104.474	66	S36_bwag37.sorted.bam2	1	2	diploid
RP_A42	20	100000	63000000	62900000	*	2-somy	2	2718673305	2781573305	104.187	104.432	66	S36_bwag37.sorted.bam2	1	2	diploid
RP_A42	21	9800000	48100000	38300000	*	2-somy	2	2791398825	2829698825	104.187	102.683	66	S36_bwag37.sorted.bam2	1	2	diploid
RP_A42	22	17400000	51300000	33900000	*	2-somy	2	2847128720	2881028720	104.187	103.68	66	S36_bwag37.sorted.bam2	1	2	diploid
RP_A42	X	400000	155000000	154600000	*	1-somy	1	2881433286	3036033286	52.0933	51.6264	66	S36_bwag37.sorted.bam2	1	2	diploid
RP3_D04	1	800000	249200000	248400000	*	2-somy	2	800000	249200000	77.5224	77.4091	24	S39_bwag37.sorted.bam	5	2	diploid
RP3_D04	2	0	243000000	243000000	*	2-somy	2	249250621	492250621	77.5224	77.1192	24	S39_bwag37.sorted.bam	5	2	diploid
RP3_D04	3	100000	197800000	197700000	*	2-somy	2	492549994	690249994	77.5224	77.1312	24	S39_bwag37.sorted.bam	5	2	diploid
RP3_D04	4	100000	191100000	191000000	*	2-somy	2	690572424	881572424	77.5224	76.2787	24	S39_bwag37.sorted.bam	5	2	diploid
RP3_D04	5	0	180700000	180700000	*	3-somy	3	881626700	1062326700	116.284	114.951	24	S39_bwag37.sorted.bam	5	2	diploid
RP3_D04	6	400000	170900000	170500000	*	2-somy	2	1062941960	1233441960	77.5224	76.4288	24	S39_bwag37.sorted.bam	5	2	diploid
RP3_D04	7	0	159100000	159100000	*	3-somy	3	1233657027	1392757027	116.284	114.481	24	S39_bwag37.sorted.bam	5	2	diploid
RP3_D04	8	200000	146300000	146100000	*	2-somy	2	1392995690	1539095690	77.5224	77.5199	24	S39_bwag37.sorted.bam	5	2	diploid
RP3_D04	9	200000	141000000	140800000	*	2-somy	2	1539359712	1680159712	77.5224	77.5685	24	S39_bwag37.sorted.bam	5	2	diploid
RP3_D04	10	100000	135400000	135300000	*	2-somy	2	1680473143	1815773143	77.5224	77.3595	24	S39_bwag37.sorted.bam	5	2	diploid
RP3_D04	11	200000	134900000	134700000	*	2-somy	2	1816107890	1950807890	77.5224	77.7313	24	S39_bwag37.sorted.bam	5	2	diploid
RP3_D04	12	0	133800000	133800000	*	2-somy	2	1950914406	2084714406	77.5224	76.154	24	S39_bwag37.sorted.bam	5	2	diploid
RP3_D04	13	19500000	115100000	95600000	*	2-somy	2	2104266301	2199866301	77.5224	76.5469	24	S39_bwag37.sorted.bam	5	2	diploid
RP3_D04	14	19000000	107300000	88300000	*	2-somy	2	2218936179	2307236179	77.5224	76.8859	24	S39_bwag37.sorted.bam	5	2	diploid
RP3_D04	15	20500000	102400000	81900000	*	2-somy	2	2327785719	2409685719	77.5224	76.7607	24	S39_bwag37.sorted.bam	5	2	diploid
RP3_D04	16	0	90000000	90000000	*	2-somy	2	2409817111	2499817111	77.5224	79.6157	24	S39_bwag37.sorted.bam	5	2	diploid
RP3_D04	17	0	81100000	81100000	*	2-somy	2	2500171864	2581271864	77.5224	77.4057	24	S39_bwag37.sorted.bam	5	2	diploid
RP3_D04	18	0	78000000	78000000	*	2-somy	2	2581367074	2659367074	77.5224	77.605	24	S39_bwag37.sorted.bam	5	2	diploid
RP3_D04	19	300000	59100000	58800000	*	2-somy	2	2659744322	2718544322	77.5224	76.7617	24	S39_bwag37.sorted.bam	5	2	diploid
RP3_D04	20	100000	62900000	62800000	*	2-somy	2	2718673305	2781473305	77.5224	79	24	S39_bwag37.sorted.bam	5	2	diploid
RP3_D04	21	9600000	48100000	38500000	*	2-somy	2	2791198825	2829698825	77.5224	77.3912	24	S39_bwag37.sorted.bam	5	2	diploid
RP3_D04	22	17400000	51300000	33900000	*	2-somy	2	2847128720	2881028720	77.5224	81.4626	24	S39_bwag37.sorted.bam	5	2	diploid
RP3_D04	X	100000	155100000	155000000	*	1-somy	1	2881133286	3036133286	38.7612	37.9413	24	S39_bwag37.sorted.bam	5	2	diploid
RP3_D06	1	800000	249200000	248400000	*	2-somy	2	800000	249200000	77.2293	77.1013	53	S41_bwag37.sorted.bam	5	2	diploid
RP3_D06	2	0	243000000	243000000	*	2-somy	2	249250621	492250621	77.2293	77.4364	53	S41_bwag37.sorted.bam	5	2	diploid
RP3_D06	3	100000	197800000	197700000	*	2-somy	2	492549994	690249994	77.2293	76.7691	53	S41_bwag37.sorted.bam	5	2	diploid
RP3_D06	4	100000	190800000	190700000	*	2-somy	2	690572424	881272424	77.2293	76.4244	53	S41_bwag37.sorted.bam	5	2	diploid
RP3_D06	5	0	180700000	180700000	*	2-somy	2	881626700	1062326700	77.2293	77.0628	53	S41_bwag37.sorted.bam	5	2	diploid
RP3_D06	6	400000	170900000	170500000	*	2-somy	2	1062941960	1233441960	77.2293	77.1293	53	S41_bwag37.sorted.bam	5	2	diploid
RP3_D06	7	100000	159100000	159000000	*	3-somy	3	1233757027	1392757027	115.844	114.257	53	S41_bwag37.sorted.bam	5	2	diploid
RP3_D06	8	200000	146300000	146100000	*	2-somy	2	1392995690	1539095690	77.2293	78.2368	53	S41_bwag37.sorted.bam	5	2	diploid
RP3_D06	9	200000	141000000	140800000	*	2-somy	2	1539359712	1680159712	77.2293	77.5064	53	S41_bwag37.sorted.bam	5	2	diploid
RP3_D06	10	100000	135400000	135300000	*	2-somy	2	1680473143	1815773143	77.2293	77.3524	53	S41_bwag37.sorted.bam	5	2	diploid
RP3_D06	11	200000	134900000	134700000	*	2-somy	2	1816107890	1950807890	77.2293	77.4878	53	S41_bwag37.sorted.bam	5	2	diploid
RP3_D06	12	200000	133800000	133600000	*	2-somy	2	1951114406	2084714406	77.2293	76.6825	53	S41_bwag37.sorted.bam	5	2	diploid
RP3_D06	13	19500000	115100000	95600000	*	2-somy	2	2104266301	2199866301	77.2293	77.7961	53	S41_bwag37.sorted.bam	5	2	diploid
RP3_D06	14	19000000	107300000	88300000	*	2-somy	2	2218936179	2307236179	77.2293	76.4231	53	S41_bwag37.sorted.bam	5	2	diploid
RP3_D06	15	20100000	102400000	82300000	*	2-somy	2	2327385719	2409685719	77.2293	76.8239	53	S41_bwag37.sorted.bam	5	2	diploid
RP3_D06	16	100000	90100000	90000000	*	2-somy	2	2409917111	2499917111	77.2293	79.3338	53	S41_bwag37.sorted.bam	5	2	diploid
RP3_D06	17	100000	81000000	80900000	*	2-somy	2	2500271864	2581171864	77.2293	76.0501	53	S41_bwag37.sorted.bam	5	2	diploid
RP3_D06	18	100000	78000000	77900000	*	2-somy	2	2581467074	2659367074	77.2293	78.2319	53	S41_bwag37.sorted.bam	5	2	diploid
RP3_D06	19	300000	59100000	58800000	*	2-somy	2	2659744322	2718544322	77.2293	76.0549	53	S41_bwag37.sorted.bam	5	2	diploid
RP3_D06	20	100000	63000000	62900000	*	2-somy	2	2718673305	2781573305	77.2293	79.0339	53	S41_bwag37.sorted.bam	5	2	diploid
RP3_D06	21	9600000	48100000	38500000	*	2-somy	2	2791198825	2829698825	77.2293	78.1335	53	S41_bwag37.sorted.bam	5	2	diploid
RP3_D06	22	17400000	51300000	33900000	*	2-somy	2	2847128720	2881028720	77.2293	79.9828	53	S41_bwag37.sorted.bam	5	2	diploid
RP3_D06	X	100000	155000000	154900000	*	1-somy	1	2881133286	3036033286	38.6147	38.748	53	S41_bwag37.sorted.bam	5	2	diploid
RP_A57	1	800000	249200000	248400000	*	2-somy	2	800000	249200000	77.7635	79.2279	17	S45_bwag37.sorted.bam	1	2	diploid
RP_A57	2	0	243000000	243000000	*	3-somy	3	249250621	492250621	116.645	110.648	17	S45_bwag37.sorted.bam	1	2	diploid
RP_A57	3	100000	197800000	197700000	*	2-somy	2	492549994	690249994	77.7635	78.6855	17	S45_bwag37.sorted.bam	1	2	diploid
RP_A57	4	100000	190900000	190800000	*	2-somy	2	690572424	881372424	77.7635	76.9342	17	S45_bwag37.sorted.bam	1	2	diploid
RP_A57	5	0	180700000	180700000	*	2-somy	2	881626700	1062326700	77.7635	77.9946	17	S45_bwag37.sorted.bam	1	2	diploid
RP_A57	6	400000	170900000	170500000	*	2-somy	2	1062941960	1233441960	77.7635	78	17	S45_bwag37.sorted.bam	1	2	diploid
RP_A57	7	0	159100000	159100000	*	2-somy	2	1233657027	1392757027	77.7635	77.7199	17	S45_bwag37.sorted.bam	1	2	diploid
RP_A57	8	200000	146300000	146100000	*	2-somy	2	1392995690	1539095690	77.7635	79.0599	17	S45_bwag37.sorted.bam	1	2	diploid
RP_A57	9	200000	141000000	140800000	*	2-somy	2	1539359712	1680159712	77.7635	79.3116	17	S45_bwag37.sorted.bam	1	2	diploid
RP_A57	10	200000	135400000	135200000	*	2-somy	2	1680573143	1815773143	77.7635	78.8966	17	S45_bwag37.sorted.bam	1	2	diploid
RP_A57	11	200000	134900000	134700000	*	2-somy	2	1816107890	1950807890	77.7635	78.6897	17	S45_bwag37.sorted.bam	1	2	diploid
RP_A57	12	200000	133800000	133600000	*	2-somy	2	1951114406	2084714406	77.7635	78.5973	17	S45_bwag37.sorted.bam	1	2	diploid
RP_A57	13	19500000	115100000	95600000	*	2-somy	2	2104266301	2199866301	77.7635	77.5067	17	S45_bwag37.sorted.bam	1	2	diploid
RP_A57	14	19000000	107300000	88300000	*	2-somy	2	2218936179	2307236179	77.7635	78.3289	17	S45_bwag37.sorted.bam	1	2	diploid
RP_A57	15	20400000	102400000	82000000	*	2-somy	2	2327685719	2409685719	77.7635	78.3199	17	S45_bwag37.sorted.bam	1	2	diploid
RP_A57	16	0	90100000	90100000	*	2-somy	2	2409817111	2499917111	77.7635	78.9748	17	S45_bwag37.sorted.bam	1	2	diploid
RP_A57	17	0	81000000	81000000	*	2-somy	2	2500171864	2581171864	77.7635	77.2912	17	S45_bwag37.sorted.bam	1	2	diploid
RP_A57	18	100000	78000000	77900000	*	2-somy	2	2581467074	2659367074	77.7635	77.8754	17	S45_bwag37.sorted.bam	1	2	diploid
RP_A57	19	300000	59100000	58800000	*	2-somy	2	2659744322	2718544322	77.7635	76.5189	17	S45_bwag37.sorted.bam	1	2	diploid
RP_A57	20	100000	63000000	62900000	*	2-somy	2	2718673305	2781573305	77.7635	81.1888	17	S45_bwag37.sorted.bam	1	2	diploid
RP_A57	21	9600000	48100000	38500000	*	2-somy	2	2791198825	2829698825	77.7635	79.3699	17	S45_bwag37.sorted.bam	1	2	diploid
RP_A57	22	17400000	51200000	33800000	*	2-somy	2	2847128720	2880928720	77.7635	80.8062	17	S45_bwag37.sorted.bam	1	2	diploid
RP_A57	X	100000	155100000	155000000	*	1-somy	1	2881133286	3036133286	38.8817	38.4324	17	S45_bwag37.sorted.bam	1	2	diploid
RP4_B01	1	800000	249200000	248400000	*	2-somy	2	800000	249200000	100.825	101.97	38	S46_bwag37.sorted.bam	6	2	diploid
RP4_B01	2	0	243000000	243000000	*	2-somy	2	249250621	492250621	100.825	100.559	38	S46_bwag37.sorted.bam	6	2	diploid
RP4_B01	3	100000	197800000	197700000	*	2-somy	2	492549994	690249994	100.825	99.5858	38	S46_bwag37.sorted.bam	6	2	diploid
RP4_B01	4	100000	191100000	191000000	*	3-somy	3	690572424	881572424	151.237	148.273	38	S46_bwag37.sorted.bam	6	2	diploid
RP4_B01	5	0	180700000	180700000	*	2-somy	2	881626700	1062326700	100.825	99.9706	38	S46_bwag37.sorted.bam	6	2	diploid
RP4_B01	6	200000	170900000	170700000	*	2-somy	2	1062741960	1233441960	100.825	99.8867	38	S46_bwag37.sorted.bam	6	2	diploid
RP4_B01	7	100000	159100000	159000000	*	2-somy	2	1233757027	1392757027	100.825	100.764	38	S46_bwag37.sorted.bam	6	2	diploid
RP4_B01	8	200000	146300000	146100000	*	2-somy	2	1392995690	1539095690	100.825	100.937	38	S46_bwag37.sorted.bam	6	2	diploid
RP4_B01	9	200000	141000000	140800000	*	2-somy	2	1539359712	1680159712	100.825	101.534	38	S46_bwag37.sorted.bam	6	2	diploid
RP4_B01	10	100000	135300000	135200000	*	2-somy	2	1680473143	1815673143	100.825	101.465	38	S46_bwag37.sorted.bam	6	2	diploid
RP4_B01	11	200000	134900000	134700000	*	2-somy	2	1816107890	1950807890	100.825	101.564	38	S46_bwag37.sorted.bam	6	2	diploid
RP4_B01	12	0	133800000	133800000	*	2-somy	2	1950914406	2084714406	100.825	100.26	38	S46_bwag37.sorted.bam	6	2	diploid
RP4_B01	13	19500000	115100000	95600000	*	2-somy	2	2104266301	2199866301	100.825	99.9837	38	S46_bwag37.sorted.bam	6	2	diploid
RP4_B01	14	19000000	107300000	88300000	*	2-somy	2	2218936179	2307236179	100.825	99.8289	38	S46_bwag37.sorted.bam	6	2	diploid
RP4_B01	15	20500000	102400000	81900000	*	2-somy	2	2327785719	2409685719	100.825	101.419	38	S46_bwag37.sorted.bam	6	2	diploid
RP4_B01	16	0	90100000	90100000	*	2-somy	2	2409817111	2499917111	100.825	104.769	38	S46_bwag37.sorted.bam	6	2	diploid
RP4_B01	17	0	81000000	81000000	*	2-somy	2	2500171864	2581171864	100.825	102.694	38	S46_bwag37.sorted.bam	6	2	diploid
RP4_B01	18	100000	78000000	77900000	*	2-somy	2	2581467074	2659367074	100.825	100.823	38	S46_bwag37.sorted.bam	6	2	diploid
RP4_B01	19	300000	59100000	58800000	*	2-somy	2	2659744322	2718544322	100.825	103.691	38	S46_bwag37.sorted.bam	6	2	diploid
RP4_B01	20	100000	62800000	62700000	*	2-somy	2	2718673305	2781373305	100.825	104.643	38	S46_bwag37.sorted.bam	6	2	diploid
RP4_B01	21	9600000	48100000	38500000	*	2-somy	2	2791198825	2829698825	100.825	102.65	38	S46_bwag37.sorted.bam	6	2	diploid
RP4_B01	22	17400000	51200000	33800000	*	2-somy	2	2847128720	2880928720	100.825	105.717	38	S46_bwag37.sorted.bam	6	2	diploid
RP4_B01	X	100000	155100000	155000000	*	1-somy	1	2881133286	3036133286	50.4125	50.4569	38	S46_bwag37.sorted.bam	6	2	diploid
RP2_D05	1	800000	249200000	248400000	*	2-somy	2	800000	249200000	78.4374	79.0771	5	S47_bwag37.sorted.bam	4	2	diploid
RP2_D05	2	0	243000000	243000000	*	2-somy	2	249250621	492250621	78.4374	79.5374	5	S47_bwag37.sorted.bam	4	2	diploid
RP2_D05	3	100000	197800000	197700000	*	2-somy	2	492549994	690249994	78.4374	79.1821	5	S47_bwag37.sorted.bam	4	2	diploid
RP2_D05	4	100000	191100000	191000000	*	2-somy	2	690572424	881572424	78.4374	78.2872	5	S47_bwag37.sorted.bam	4	2	diploid
RP2_D05	5	0	180700000	180700000	*	2-somy	2	881626700	1062326700	78.4374	79.1153	5	S47_bwag37.sorted.bam	4	2	diploid
RP2_D05	6	200000	170900000	170700000	*	2-somy	2	1062741960	1233441960	78.4374	78.3864	5	S47_bwag37.sorted.bam	4	2	diploid
RP2_D05	7	100000	159100000	159000000	*	4-somy	4	1233757027	1392757027	156.875	142.826	5	S47_bwag37.sorted.bam	4	2	diploid
RP2_D05	8	200000	146300000	146100000	*	2-somy	2	1392995690	1539095690	78.4374	79.6598	5	S47_bwag37.sorted.bam	4	2	diploid
RP2_D05	9	200000	141000000	140800000	*	2-somy	2	1539359712	1680159712	78.4374	80.0069	5	S47_bwag37.sorted.bam	4	2	diploid
RP2_D05	10	100000	135400000	135300000	*	2-somy	2	1680473143	1815773143	78.4374	78.9079	5	S47_bwag37.sorted.bam	4	2	diploid
RP2_D05	11	200000	134900000	134700000	*	2-somy	2	1816107890	1950807890	78.4374	79.8268	5	S47_bwag37.sorted.bam	4	2	diploid
RP2_D05	12	200000	133800000	133600000	*	2-somy	2	1951114406	2084714406	78.4374	78.6517	5	S47_bwag37.sorted.bam	4	2	diploid
RP2_D05	13	19500000	115100000	95600000	*	2-somy	2	2104266301	2199866301	78.4374	78.6645	5	S47_bwag37.sorted.bam	4	2	diploid
RP2_D05	14	19000000	107300000	88300000	*	2-somy	2	2218936179	2307236179	78.4374	78.628	5	S47_bwag37.sorted.bam	4	2	diploid
RP2_D05	15	20400000	102400000	82000000	*	2-somy	2	2327685719	2409685719	78.4374	78.8347	5	S47_bwag37.sorted.bam	4	2	diploid
RP2_D05	16	100000	90100000	90000000	*	2-somy	2	2409917111	2499917111	78.4374	81.0364	5	S47_bwag37.sorted.bam	4	2	diploid
RP2_D05	17	0	81000000	81000000	*	3-somy	3	2500171864	2581171864	117.656	101.221	5	S47_bwag37.sorted.bam	4	2	diploid
RP2_D05	18	100000	78000000	77900000	*	2-somy	2	2581467074	2659367074	78.4374	79.9056	5	S47_bwag37.sorted.bam	4	2	diploid
RP2_D05	19	300000	59100000	58800000	*	2-somy	2	2659744322	2718544322	78.4374	77.3249	5	S47_bwag37.sorted.bam	4	2	diploid
RP2_D05	20	100000	62900000	62800000	*	2-somy	2	2718673305	2781473305	78.4374	80.3661	5	S47_bwag37.sorted.bam	4	2	diploid
RP2_D05	21	9800000	48100000	38300000	*	2-somy	2	2791398825	2829698825	78.4374	80.0692	5	S47_bwag37.sorted.bam	4	2	diploid
RP2_D05	22	17400000	51300000	33900000	*	2-somy	2	2847128720	2881028720	78.4374	81.2542	5	S47_bwag37.sorted.bam	4	2	diploid
RP2_D05	X	100000	155100000	155000000	*	1-somy	1	2881133286	3036133286	39.2187	39.6313	5	S47_bwag37.sorted.bam	4	2	diploid
RP_A37	1	800000	249200000	248400000	*	2-somy	2	800000	249200000	178.431	179.902	72	S49_bwag37.sorted.bam2	1	2	diploid
RP_A37	2	0	243000000	243000000	*	2-somy	2	249250621	492250621	178.431	179.367	72	S49_bwag37.sorted.bam2	1	2	diploid
RP_A37	3	100000	197800000	197700000	*	2-somy	2	492549994	690249994	178.431	180.134	72	S49_bwag37.sorted.bam2	1	2	diploid
RP_A37	4	100000	191100000	191000000	*	2-somy	2	690572424	881572424	178.431	178.405	72	S49_bwag37.sorted.bam2	1	2	diploid
RP_A37	5	100000	180700000	180600000	*	2-somy	2	881726700	1062326700	178.431	178.412	72	S49_bwag37.sorted.bam2	1	2	diploid
RP_A37	6	200000	170900000	170700000	*	2-somy	2	1062741960	1233441960	178.431	179.113	72	S49_bwag37.sorted.bam2	1	2	diploid
RP_A37	7	100000	159100000	159000000	*	2-somy	2	1233757027	1392757027	178.431	178.142	72	S49_bwag37.sorted.bam2	1	2	diploid
RP_A37	8	200000	146300000	146100000	*	2-somy	2	1392995690	1539095690	178.431	179.679	72	S49_bwag37.sorted.bam2	1	2	diploid
RP_A37	9	200000	141000000	140800000	*	2-somy	2	1539359712	1680159712	178.431	180.145	72	S49_bwag37.sorted.bam2	1	2	diploid
RP_A37	10	200000	135400000	135200000	*	2-somy	2	1680573143	1815773143	178.431	178.751	72	S49_bwag37.sorted.bam2	1	2	diploid
RP_A37	11	200000	134900000	134700000	*	2-somy	2	1816107890	1950807890	178.431	179.445	72	S49_bwag37.sorted.bam2	1	2	diploid
RP_A37	12	200000	133800000	133600000	*	2-somy	2	1951114406	2084714406	178.431	179.141	72	S49_bwag37.sorted.bam2	1	2	diploid
RP_A37	13	19500000	115100000	95600000	*	2-somy	2	2104266301	2199866301	178.431	178.477	72	S49_bwag37.sorted.bam2	1	2	diploid
RP_A37	14	19000000	107300000	88300000	*	2-somy	2	2218936179	2307236179	178.431	180.182	72	S49_bwag37.sorted.bam2	1	2	diploid
RP_A37	15	20500000	102400000	81900000	*	2-somy	2	2327785719	2409685719	178.431	178.985	72	S49_bwag37.sorted.bam2	1	2	diploid
RP_A37	16	100000	90100000	90000000	*	2-somy	2	2409917111	2499917111	178.431	181.158	72	S49_bwag37.sorted.bam2	1	2	diploid
RP_A37	17	0	2800000	2800000	*	2-somy	2.59506	2500171864	2502971864	178.431	231.52	72	S49_bwag37.sorted.bam2	1	2	diploid
RP_A37	17	2800000	81000000	78200000	*	3-somy	3	2502971864	2581171864	267.647	233.114	72	S49_bwag37.sorted.bam2	1	2	diploid
RP_A37	18	200000	78000000	77800000	*	2-somy	2	2581567074	2659367074	178.431	179.672	72	S49_bwag37.sorted.bam2	1	2	diploid
RP_A37	19	300000	59100000	58800000	*	2-somy	2	2659744322	2718544322	178.431	180.267	72	S49_bwag37.sorted.bam2	1	2	diploid
RP_A37	20	100000	63000000	62900000	*	2-somy	2	2718673305	2781573305	178.431	180.799	72	S49_bwag37.sorted.bam2	1	2	diploid
RP_A37	21	9800000	48100000	38300000	*	2-somy	2	2791398825	2829698825	178.431	179.317	72	S49_bwag37.sorted.bam2	1	2	diploid
RP_A37	22	17400000	51200000	33800000	*	2-somy	2	2847128720	2880928720	178.431	180.25	72	S49_bwag37.sorted.bam2	1	2	diploid
RP_A37	X	100000	155100000	155000000	*	1-somy	1	2881133286	3036133286	89.2156	89.7562	72	S49_bwag37.sorted.bam2	1	2	diploid
RP1_B02	1	800000	249200000	248400000	*	2-somy	2	800000	249200000	59.9367	60.2256	52	S50_bwag37.sorted.bam	3	2	diploid
RP1_B02	2	100000	243000000	242900000	*	2-somy	2	249350621	492250621	59.9367	60.4396	52	S50_bwag37.sorted.bam	3	2	diploid
RP1_B02	3	100000	197700000	197600000	*	2-somy	2	492549994	690149994	59.9367	59.825	52	S50_bwag37.sorted.bam	3	2	diploid
RP1_B02	4	100000	191100000	191000000	*	2-somy	2	690572424	881572424	59.9367	59.6657	52	S50_bwag37.sorted.bam	3	2	diploid
RP1_B02	5	0	180700000	180700000	*	2-somy	2	881626700	1062326700	59.9367	60.1249	52	S50_bwag37.sorted.bam	3	2	diploid
RP1_B02	6	400000	170900000	170500000	*	2-somy	2	1062941960	1233441960	59.9367	59.8343	52	S50_bwag37.sorted.bam	3	2	diploid
RP1_B02	7	100000	159100000	159000000	*	3-somy	3	1233757027	1392757027	89.905	87.3347	52	S50_bwag37.sorted.bam	3	2	diploid
RP1_B02	8	200000	146300000	146100000	*	2-somy	2	1392995690	1539095690	59.9367	60.7832	52	S50_bwag37.sorted.bam	3	2	diploid
RP1_B02	9	200000	140900000	140700000	*	2-somy	2	1539359712	1680059712	59.9367	60.2822	52	S50_bwag37.sorted.bam	3	2	diploid
RP1_B02	10	100000	135400000	135300000	*	2-somy	2	1680473143	1815773143	59.9367	59.8675	52	S50_bwag37.sorted.bam	3	2	diploid
RP1_B02	11	200000	134900000	134700000	*	2-somy	2	1816107890	1950807890	59.9367	60.785	52	S50_bwag37.sorted.bam	3	2	diploid
RP1_B02	12	200000	133800000	133600000	*	2-somy	2	1951114406	2084714406	59.9367	59.8024	52	S50_bwag37.sorted.bam	3	2	diploid
RP1_B02	13	19500000	115100000	95600000	*	2-somy	2	2104266301	2199866301	59.9367	60.2923	52	S50_bwag37.sorted.bam	3	2	diploid
RP1_B02	14	19000000	107300000	88300000	*	2-somy	2	2218936179	2307236179	59.9367	59.7371	52	S50_bwag37.sorted.bam	3	2	diploid
RP1_B02	15	20100000	102400000	82300000	*	2-somy	2	2327385719	2409685719	59.9367	59.5239	52	S50_bwag37.sorted.bam	3	2	diploid
RP1_B02	16	0	90100000	90100000	*	2-somy	2	2409817111	2499917111	59.9367	61.4184	52	S50_bwag37.sorted.bam	3	2	diploid
RP1_B02	17	0	81000000	81000000	*	2-somy	2	2500171864	2581171864	59.9367	59.4779	52	S50_bwag37.sorted.bam	3	2	diploid
RP1_B02	18	100000	78000000	77900000	*	2-somy	2	2581467074	2659367074	59.9367	60.5127	52	S50_bwag37.sorted.bam	3	2	diploid
RP1_B02	19	300000	59100000	58800000	*	2-somy	2	2659744322	2718544322	59.9367	59.4755	52	S50_bwag37.sorted.bam	3	2	diploid
RP1_B02	20	100000	62900000	62800000	*	2-somy	2	2718673305	2781473305	59.9367	61.6572	52	S50_bwag37.sorted.bam	3	2	diploid
RP1_B02	21	9600000	48100000	38500000	*	2-somy	2	2791198825	2829698825	59.9367	60.9312	52	S50_bwag37.sorted.bam	3	2	diploid
RP1_B02	22	17400000	51200000	33800000	*	2-somy	2	2847128720	2880928720	59.9367	62.4558	52	S50_bwag37.sorted.bam	3	2	diploid
RP1_B02	X	100000	155100000	155000000	*	1-somy	1	2881133286	3036133286	29.9683	29.9202	52	S50_bwag37.sorted.bam	3	2	diploid
RP_B01	1	800000	249200000	248400000	*	2-somy	2	800000	249200000	155.882	155.118	74	S50_bwag37.sorted.bam2	2	2	diploid
RP_B01	2	0	243000000	243000000	*	2-somy	2	249250621	492250621	155.882	154.223	74	S50_bwag37.sorted.bam2	2	2	diploid
RP_B01	3	200000	197700000	197500000	*	2-somy	2	492649994	690149994	155.882	154.906	74	S50_bwag37.sorted.bam2	2	2	diploid
RP_B01	4	100000	190900000	190800000	*	2-somy	2	690572424	881372424	155.882	153.918	74	S50_bwag37.sorted.bam2	2	2	diploid
RP_B01	5	0	180700000	180700000	*	2-somy	2	881626700	1062326700	155.882	154.209	74	S50_bwag37.sorted.bam2	2	2	diploid
RP_B01	6	400000	170900000	170500000	*	2-somy	2	1062941960	1233441960	155.882	154.427	74	S50_bwag37.sorted.bam2	2	2	diploid
RP_B01	7	100000	159100000	159000000	*	2-somy	2.43167	1233757027	1392757027	155.882	189.527	74	S50_bwag37.sorted.bam2	2	2	diploid
RP_B01	8	200000	146300000	146100000	*	2-somy	2	1392995690	1539095690	155.882	154.464	74	S50_bwag37.sorted.bam2	2	2	diploid
RP_B01	9	200000	141000000	140800000	*	2-somy	2	1539359712	1680159712	155.882	155.927	74	S50_bwag37.sorted.bam2	2	2	diploid
RP_B01	10	100000	135400000	135300000	*	2-somy	2	1680473143	1815773143	155.882	153.784	74	S50_bwag37.sorted.bam2	2	2	diploid
RP_B01	11	200000	134900000	134700000	*	2-somy	2	1816107890	1950807890	155.882	154.572	74	S50_bwag37.sorted.bam2	2	2	diploid
RP_B01	12	0	133800000	133800000	*	2-somy	2	1950914406	2084714406	155.882	154.034	74	S50_bwag37.sorted.bam2	2	2	diploid
RP_B01	13	19500000	115100000	95600000	*	2-somy	2	2104266301	2199866301	155.882	154.262	74	S50_bwag37.sorted.bam2	2	2	diploid
RP_B01	14	19000000	107300000	88300000	*	2-somy	2	2218936179	2307236179	155.882	154.401	74	S50_bwag37.sorted.bam2	2	2	diploid
RP_B01	15	20100000	102400000	82300000	*	2-somy	2	2327385719	2409685719	155.882	154.178	74	S50_bwag37.sorted.bam2	2	2	diploid
RP_B01	16	0	90100000	90100000	*	2-somy	2	2409817111	2499917111	155.882	156.146	74	S50_bwag37.sorted.bam2	2	2	diploid
RP_B01	17	0	81000000	81000000	*	2-somy	2	2500171864	2581171864	155.882	175.636	74	S50_bwag37.sorted.bam2	2	2	diploid
RP_B01	18	0	78000000	78000000	*	2-somy	2	2581367074	2659367074	155.882	154.247	74	S50_bwag37.sorted.bam2	2	2	diploid
RP_B01	19	300000	59100000	58800000	*	2-somy	2	2659744322	2718544322	155.882	156.284	74	S50_bwag37.sorted.bam2	2	2	diploid
RP_B01	20	100000	700000	600000	*	2-somy	2.63492	2718673305	2719273305	155.882	187.833	74	S50_bwag37.sorted.bam2	2	2	diploid
RP_B01	20	700000	2500000	1800000	*	3-somy	2.63492	2719273305	2721073305	233.823	198.765	74	S50_bwag37.sorted.bam2	2	2	diploid
RP_B01	20	2500000	4200000	1700000	*	2-somy	2.63492	2721073305	2722773305	155.882	187.733	74	S50_bwag37.sorted.bam2	2	2	diploid
RP_B01	20	4200000	4600000	400000	*	3-somy	2.63492	2722773305	2723173305	233.823	197.25	74	S50_bwag37.sorted.bam2	2	2	diploid
RP_B01	20	4600000	6700000	2100000	*	2-somy	2.63492	2723173305	2725273305	155.882	190.714	74	S50_bwag37.sorted.bam2	2	2	diploid
RP_B01	20	6700000	8300000	1600000	*	3-somy	2.63492	2725273305	2726873305	233.823	196.6	74	S50_bwag37.sorted.bam2	2	2	diploid
RP_B01	20	8300000	8600000	300000	*	2-somy	2.63492	2726873305	2727173305	155.882	186.333	74	S50_bwag37.sorted.bam2	2	2	diploid
RP_B01	20	8700000	11500000	2800000	*	3-somy	2.63492	2727273305	2730073305	233.823	198.962	74	S50_bwag37.sorted.bam2	2	2	diploid
RP_B01	20	11500000	11900000	400000	*	2-somy	2.63492	2730073305	2730473305	155.882	190	74	S50_bwag37.sorted.bam2	2	2	diploid
RP_B01	20	12000000	12200000	200000	*	3-somy	2.63492	2730573305	2730773305	233.823	202	74	S50_bwag37.sorted.bam2	2	2	diploid
RP_B01	20	12200000	12700000	500000	*	2-somy	2.63492	2730773305	2731273305	155.882	186.4	74	S50_bwag37.sorted.bam2	2	2	diploid
RP_B01	20	12800000	13400000	600000	*	3-somy	2.63492	2731373305	2731973305	233.823	202.833	74	S50_bwag37.sorted.bam2	2	2	diploid
RP_B01	20	13400000	14700000	1300000	*	2-somy	2.63492	2731973305	2733273305	155.882	185.667	74	S50_bwag37.sorted.bam2	2	2	diploid
RP_B01	20	14700000	15100000	400000	*	3-somy	2.63492	2733273305	2733673305	233.823	196	74	S50_bwag37.sorted.bam2	2	2	diploid
RP_B01	20	15100000	16200000	1100000	*	2-somy	2.63492	2733673305	2734773305	155.882	189.4	74	S50_bwag37.sorted.bam2	2	2	diploid
RP_B01	20	16200000	17800000	1600000	*	3-somy	2.63492	2734773305	2736373305	233.823	197.267	74	S50_bwag37.sorted.bam2	2	2	diploid
RP_B01	20	17800000	19600000	1800000	*	2-somy	2.63492	2736373305	2738173305	155.882	187.556	74	S50_bwag37.sorted.bam2	2	2	diploid
RP_B01	20	19600000	20200000	600000	*	3-somy	2.63492	2738173305	2738773305	233.823	200.5	74	S50_bwag37.sorted.bam2	2	2	diploid
RP_B01	20	20200000	30100000	9900000	*	2-somy	2.63492	2738773305	2748673305	155.882	181.677	74	S50_bwag37.sorted.bam2	2	2	diploid
RP_B01	20	30100000	30600000	500000	*	3-somy	2.63492	2748673305	2749173305	233.823	201.2	74	S50_bwag37.sorted.bam2	2	2	diploid
RP_B01	20	30600000	30900000	300000	*	2-somy	2.63492	2749173305	2749473305	155.882	181.333	74	S50_bwag37.sorted.bam2	2	2	diploid
RP_B01	20	30900000	31100000	200000	*	3-somy	2.63492	2749473305	2749673305	233.823	201.5	74	S50_bwag37.sorted.bam2	2	2	diploid
RP_B01	20	31200000	31600000	400000	*	2-somy	2.63492	2749773305	2750173305	155.882	189.25	74	S50_bwag37.sorted.bam2	2	2	diploid
RP_B01	20	31600000	32600000	1000000	*	3-somy	2.63492	2750173305	2751173305	233.823	196.6	74	S50_bwag37.sorted.bam2	2	2	diploid
RP_B01	20	32600000	35800000	3200000	*	2-somy	2.63492	2751173305	2754373305	155.882	188.517	74	S50_bwag37.sorted.bam2	2	2	diploid
RP_B01	20	35800000	36900000	1100000	*	3-somy	2.63492	2754373305	2755473305	233.823	202.5	74	S50_bwag37.sorted.bam2	2	2	diploid
RP_B01	20	36900000	37800000	900000	*	2-somy	2.63492	2755473305	2756373305	155.882	188.556	74	S50_bwag37.sorted.bam2	2	2	diploid
RP_B01	20	37800000	38900000	1100000	*	3-somy	2.63492	2756373305	2757473305	233.823	197.455	74	S50_bwag37.sorted.bam2	2	2	diploid
RP_B01	20	38900000	40500000	1600000	*	2-somy	2.63492	2757473305	2759073305	155.882	190.857	74	S50_bwag37.sorted.bam2	2	2	diploid
RP_B01	20	40500000	40700000	200000	*	3-somy	2.63492	2759073305	2759273305	233.823	197.5	74	S50_bwag37.sorted.bam2	2	2	diploid
RP_B01	20	40700000	44400000	3700000	*	2-somy	2.63492	2759273305	2762973305	155.882	188.2	74	S50_bwag37.sorted.bam2	2	2	diploid
RP_B01	20	44400000	45100000	700000	*	3-somy	2.63492	2762973305	2763673305	233.823	197.833	74	S50_bwag37.sorted.bam2	2	2	diploid
RP_B01	20	45100000	47100000	2000000	*	2-somy	2.63492	2763673305	2765673305	155.882	187.05	74	S50_bwag37.sorted.bam2	2	2	diploid
RP_B01	20	47100000	47300000	200000	*	3-somy	2.63492	2765673305	2765873305	233.823	190.5	74	S50_bwag37.sorted.bam2	2	2	diploid
RP_B01	20	47300000	48100000	800000	*	2-somy	2.63492	2765873305	2766673305	155.882	189.125	74	S50_bwag37.sorted.bam2	2	2	diploid
RP_B01	20	48100000	49200000	1100000	*	3-somy	2.63492	2766673305	2767773305	233.823	200.545	74	S50_bwag37.sorted.bam2	2	2	diploid
RP_B01	20	49400000	51300000	1900000	*	2-somy	2.63492	2767973305	2769873305	155.882	185.105	74	S50_bwag37.sorted.bam2	2	2	diploid
RP_B01	20	51300000	51400000	100000	*	3-somy	2.63492	2769873305	2769973305	233.823	188	74	S50_bwag37.sorted.bam2	2	2	diploid
RP_B01	20	51400000	55900000	4500000	*	2-somy	2.63492	2769973305	2774473305	155.882	186	74	S50_bwag37.sorted.bam2	2	2	diploid
RP_B01	20	55900000	56300000	400000	*	3-somy	2.63492	2774473305	2774873305	233.823	196.25	74	S50_bwag37.sorted.bam2	2	2	diploid
RP_B01	20	56400000	58500000	2100000	*	2-somy	2.63492	2774973305	2777073305	155.882	187.421	74	S50_bwag37.sorted.bam2	2	2	diploid
RP_B01	20	58500000	59500000	1000000	*	3-somy	2.63492	2777073305	2778073305	233.823	195	74	S50_bwag37.sorted.bam2	2	2	diploid
RP_B01	20	59500000	60400000	900000	*	2-somy	2.63492	2778073305	2778973305	155.882	189.875	74	S50_bwag37.sorted.bam2	2	2	diploid
RP_B01	20	60600000	62900000	2300000	*	3-somy	2.63492	2779173305	2781473305	233.823	235.615	74	S50_bwag37.sorted.bam2	2	2	diploid
RP_B01	21	9600000	48100000	38500000	*	2-somy	2	2791198825	2829698825	155.882	154.454	74	S50_bwag37.sorted.bam2	2	2	diploid
RP_B01	22	17400000	51200000	33800000	*	2-somy	2	2847128720	2880928720	155.882	155.526	74	S50_bwag37.sorted.bam2	2	2	diploid
RP_B01	X	100000	155100000	155000000	*	1-somy	1	2881133286	3036133286	77.9411	76.7607	74	S50_bwag37.sorted.bam2	2	2	diploid
RP2_A01	1	1300000	249200000	247900000	*	2-somy	2	1300000	249200000	48.1059	48.3709	23	S51_bwag37.sorted.bam	4	2	diploid
RP2_A01	2	0	243000000	243000000	*	2-somy	2	249250621	492250621	48.1059	48.5346	23	S51_bwag37.sorted.bam	4	2	diploid
RP2_A01	3	100000	197800000	197700000	*	2-somy	2	492549994	690249994	48.1059	48.076	23	S51_bwag37.sorted.bam	4	2	diploid
RP2_A01	4	200000	191100000	190900000	*	2-somy	2	690672424	881572424	48.1059	47.3533	23	S51_bwag37.sorted.bam	4	2	diploid
RP2_A01	5	0	180700000	180700000	*	3-somy	3	881626700	1062326700	72.1589	71.5489	23	S51_bwag37.sorted.bam	4	2	diploid
RP2_A01	6	400000	170900000	170500000	*	2-somy	2	1062941960	1233441960	48.1059	48.0631	23	S51_bwag37.sorted.bam	4	2	diploid
RP2_A01	7	100000	55300000	55200000	*	3-somy	2.81008	1233757027	1288957027	72.1589	60.9981	23	S51_bwag37.sorted.bam	4	2	diploid
RP2_A01	7	55300000	87200000	31900000	*	2-somy	2.81008	1288957027	1320857027	48.1059	58.4545	23	S51_bwag37.sorted.bam	4	2	diploid
RP2_A01	7	87200000	159100000	71900000	*	3-somy	2.81008	1320857027	1392757027	72.1589	60.1517	23	S51_bwag37.sorted.bam	4	2	diploid
RP2_A01	8	200000	118600000	118400000	*	2-somy	2.42395	1392995690	1511395690	48.1059	58.3032	23	S51_bwag37.sorted.bam	4	2	diploid
RP2_A01	8	118600000	146300000	27700000	*	3-somy	3	1511395690	1539095690	72.1589	62.8862	23	S51_bwag37.sorted.bam	4	2	diploid
RP2_A01	9	200000	141000000	140800000	*	2-somy	2	1539359712	1680159712	48.1059	48.6569	23	S51_bwag37.sorted.bam	4	2	diploid
RP2_A01	10	100000	135400000	135300000	*	2-somy	2	1680473143	1815773143	48.1059	48.2391	23	S51_bwag37.sorted.bam	4	2	diploid
RP2_A01	11	200000	134900000	134700000	*	2-somy	2	1816107890	1950807890	48.1059	49.3834	23	S51_bwag37.sorted.bam	4	2	diploid
RP2_A01	12	0	133800000	133800000	*	2-somy	2	1950914406	2084714406	48.1059	47.719	23	S51_bwag37.sorted.bam	4	2	diploid
RP2_A01	13	19500000	115100000	95600000	*	2-somy	2	2104266301	2199866301	48.1059	48.398	23	S51_bwag37.sorted.bam	4	2	diploid
RP2_A01	14	19000000	107300000	88300000	*	2-somy	2	2218936179	2307236179	48.1059	47.6856	23	S51_bwag37.sorted.bam	4	2	diploid
RP2_A01	15	20100000	102400000	82300000	*	2-somy	2	2327385719	2409685719	48.1059	47.6744	23	S51_bwag37.sorted.bam	4	2	diploid
RP2_A01	16	0	90100000	90100000	*	2-somy	2	2409817111	2499917111	48.1059	49.7294	23	S51_bwag37.sorted.bam	4	2	diploid
RP2_A01	17	0	81000000	81000000	*	2-somy	2	2500171864	2581171864	48.1059	47.428	23	S51_bwag37.sorted.bam	4	2	diploid
RP2_A01	18	0	78000000	78000000	*	2-somy	2	2581367074	2659367074	48.1059	48.5387	23	S51_bwag37.sorted.bam	4	2	diploid
RP2_A01	19	700000	59100000	58400000	*	2-somy	2	2660144322	2718544322	48.1059	47.1348	23	S51_bwag37.sorted.bam	4	2	diploid
RP2_A01	20	100000	62900000	62800000	*	2-somy	2	2718673305	2781473305	48.1059	49.605	23	S51_bwag37.sorted.bam	4	2	diploid
RP2_A01	21	9600000	48100000	38500000	*	2-somy	2	2791198825	2829698825	48.1059	48.6594	23	S51_bwag37.sorted.bam	4	2	diploid
RP2_A01	22	17300000	51200000	33900000	*	2-somy	2	2847028720	2880928720	48.1059	50.3729	23	S51_bwag37.sorted.bam	4	2	diploid
RP2_A01	X	100000	155100000	155000000	*	1-somy	1	2881133286	3036133286	24.053	24.1272	23	S51_bwag37.sorted.bam	4	2	diploid
RP_B14	1	1300000	249200000	247900000	*	2-somy	2	1300000	249200000	185.635	186.802	76	S51_bwag37.sorted.bam2	2	2	diploid
RP_B14	2	0	243000000	243000000	*	2-somy	2	249250621	492250621	185.635	185.375	76	S51_bwag37.sorted.bam2	2	2	diploid
RP_B14	3	100000	197800000	197700000	*	2-somy	2	492549994	690249994	185.635	186.556	76	S51_bwag37.sorted.bam2	2	2	diploid
RP_B14	4	100000	191100000	191000000	*	2-somy	2	690572424	881572424	185.635	184.796	76	S51_bwag37.sorted.bam2	2	2	diploid
RP_B14	5	100000	180600000	180500000	*	2-somy	2	881726700	1062226700	185.635	185.428	76	S51_bwag37.sorted.bam2	2	2	diploid
RP_B14	6	400000	170900000	170500000	*	2-somy	2	1062941960	1233441960	185.635	185.106	76	S51_bwag37.sorted.bam2	2	2	diploid
RP_B14	7	100000	159100000	159000000	*	2-somy	2	1233757027	1392757027	185.635	186.934	76	S51_bwag37.sorted.bam2	2	2	diploid
RP_B14	8	200000	146300000	146100000	*	2-somy	2	1392995690	1539095690	185.635	186.08	76	S51_bwag37.sorted.bam2	2	2	diploid
RP_B14	9	200000	38800000	38600000	*	2-somy	2	1539359712	1577959712	185.635	185.752	76	S51_bwag37.sorted.bam2	2	2	diploid
RP_B14	9	44700000	68500000	23800000	*	0-somy	0	1583859712	1607659712	158.239	84	76	S51_bwag37.sorted.bam2	2	2	diploid
RP_B14	9	71100000	141000000	69900000	*	2-somy	2	1610259712	1680159712	185.635	188.254	76	S51_bwag37.sorted.bam2	2	2	diploid
RP_B14	10	200000	135400000	135200000	*	2-somy	2	1680573143	1815773143	185.635	185.008	76	S51_bwag37.sorted.bam2	2	2	diploid
RP_B14	11	200000	134900000	134700000	*	2-somy	2	1816107890	1950807890	185.635	186.457	76	S51_bwag37.sorted.bam2	2	2	diploid
RP_B14	12	200000	133800000	133600000	*	2-somy	2	1951114406	2084714406	185.635	184.51	76	S51_bwag37.sorted.bam2	2	2	diploid
RP_B14	13	19500000	115100000	95600000	*	2-somy	2	2104266301	2199866301	185.635	186.424	76	S51_bwag37.sorted.bam2	2	2	diploid
RP_B14	14	19000000	107300000	88300000	*	2-somy	2	2218936179	2307236179	185.635	185.742	76	S51_bwag37.sorted.bam2	2	2	diploid
RP_B14	15	20500000	102400000	81900000	*	2-somy	2	2327785719	2409685719	185.635	185.431	76	S51_bwag37.sorted.bam2	2	2	diploid
RP_B14	16	100000	90100000	90000000	*	2-somy	2	2409917111	2499917111	185.635	186.656	76	S51_bwag37.sorted.bam2	2	2	diploid
RP_B14	17	0	81000000	81000000	*	2-somy	2	2500171864	2581171864	185.635	189.284	76	S51_bwag37.sorted.bam2	2	2	diploid
RP_B14	18	200000	78000000	77800000	*	2-somy	2	2581567074	2659367074	185.635	185.064	76	S51_bwag37.sorted.bam2	2	2	diploid
RP_B14	19	300000	59100000	58800000	*	2-somy	2	2659744322	2718544322	185.635	184.798	76	S51_bwag37.sorted.bam2	2	2	diploid
RP_B14	20	100000	63000000	62900000	*	3-somy	3	2718673305	2781573305	278.453	272.653	76	S51_bwag37.sorted.bam2	2	2	diploid
RP_B14	21	9800000	48100000	38300000	*	2-somy	2	2791398825	2829698825	185.635	187.217	76	S51_bwag37.sorted.bam2	2	2	diploid
RP_B14	22	17400000	51200000	33800000	*	2-somy	2	2847128720	2880928720	185.635	186.654	76	S51_bwag37.sorted.bam2	2	2	diploid
RP_B14	X	100000	155100000	155000000	*	1-somy	1	2881133286	3036133286	92.8176	92.0521	76	S51_bwag37.sorted.bam2	2	2	diploid
RP_B12	1	800000	249200000	248400000	*	2-somy	2	800000	249200000	279.389	283.763	63	S52_bwag37.sorted.bam2	2	2	diploid
RP_B12	2	0	242900000	242900000	*	2-somy	2	249250621	492150621	279.389	282.046	63	S52_bwag37.sorted.bam2	2	2	diploid
RP_B12	3	100000	197800000	197700000	*	2-somy	2	492549994	690249994	279.389	281.57	63	S52_bwag37.sorted.bam2	2	2	diploid
RP_B12	4	100000	191100000	191000000	*	2-somy	2	690572424	881572424	279.389	279.02	63	S52_bwag37.sorted.bam2	2	2	diploid
RP_B12	5	100000	180700000	180600000	*	2-somy	2	881726700	1062326700	279.389	281.289	63	S52_bwag37.sorted.bam2	2	2	diploid
RP_B12	6	200000	170900000	170700000	*	2-somy	2	1062741960	1233441960	279.389	280.654	63	S52_bwag37.sorted.bam2	2	2	diploid
RP_B12	7	100000	159100000	159000000	*	2-somy	2	1233757027	1392757027	279.389	281.159	63	S52_bwag37.sorted.bam2	2	2	diploid
RP_B12	8	200000	146300000	146100000	*	2-somy	2	1392995690	1539095690	279.389	281.892	63	S52_bwag37.sorted.bam2	2	2	diploid
RP_B12	9	200000	141000000	140800000	*	2-somy	2	1539359712	1680159712	279.389	282.878	63	S52_bwag37.sorted.bam2	2	2	diploid
RP_B12	10	200000	135400000	135200000	*	2-somy	2	1680573143	1815773143	279.389	280.977	63	S52_bwag37.sorted.bam2	2	2	diploid
RP_B12	11	200000	134900000	134700000	*	2-somy	2	1816107890	1950807890	279.389	282.307	63	S52_bwag37.sorted.bam2	2	2	diploid
RP_B12	12	300000	133800000	133500000	*	3-somy	3	1951214406	2084714406	419.084	361.765	63	S52_bwag37.sorted.bam2	2	2	diploid
RP_B12	13	19500000	115100000	95600000	*	2-somy	2	2104266301	2199866301	279.389	280.536	63	S52_bwag37.sorted.bam2	2	2	diploid
RP_B12	14	19000000	107300000	88300000	*	2-somy	2	2218936179	2307236179	279.389	282.295	63	S52_bwag37.sorted.bam2	2	2	diploid
RP_B12	15	20500000	102400000	81900000	*	2-somy	2	2327785719	2409685719	279.389	281.449	63	S52_bwag37.sorted.bam2	2	2	diploid
RP_B12	16	100000	90100000	90000000	*	2-somy	2	2409917111	2499917111	279.389	284.05	63	S52_bwag37.sorted.bam2	2	2	diploid
RP_B12	17	0	81000000	81000000	*	2-somy	2	2500171864	2581171864	279.389	284.32	63	S52_bwag37.sorted.bam2	2	2	diploid
RP_B12	18	200000	78000000	77800000	*	2-somy	2	2581567074	2659367074	279.389	282.138	63	S52_bwag37.sorted.bam2	2	2	diploid
RP_B12	19	300000	59100000	58800000	*	2-somy	2	2659744322	2718544322	279.389	283.057	63	S52_bwag37.sorted.bam2	2	2	diploid
RP_B12	20	100000	500000	400000	*	2-somy	2.58668	2718673305	2719073305	279.389	344	63	S52_bwag37.sorted.bam2	2	2	diploid
RP_B12	20	500000	1500000	1000000	*	3-somy	2.58668	2719073305	2720073305	419.084	348.4	63	S52_bwag37.sorted.bam2	2	2	diploid
RP_B12	20	1600000	5000000	3400000	*	2-somy	2.58668	2720173305	2723573305	279.389	333.758	63	S52_bwag37.sorted.bam2	2	2	diploid
RP_B12	20	5100000	5300000	200000	*	3-somy	2.58668	2723673305	2723873305	419.084	353	63	S52_bwag37.sorted.bam2	2	2	diploid
RP_B12	20	5300000	5500000	200000	*	2-somy	2.58668	2723873305	2724073305	279.389	344.5	63	S52_bwag37.sorted.bam2	2	2	diploid
RP_B12	20	5500000	6000000	500000	*	3-somy	2.58668	2724073305	2724573305	419.084	347.6	63	S52_bwag37.sorted.bam2	2	2	diploid
RP_B12	20	6000000	6300000	300000	*	2-somy	2.58668	2724573305	2724873305	279.389	339.333	63	S52_bwag37.sorted.bam2	2	2	diploid
RP_B12	20	6300000	6500000	200000	*	3-somy	2.58668	2724873305	2725073305	419.084	346	63	S52_bwag37.sorted.bam2	2	2	diploid
RP_B12	20	6500000	7400000	900000	*	2-somy	2.58668	2725073305	2725973305	279.389	343.375	63	S52_bwag37.sorted.bam2	2	2	diploid
RP_B12	20	7400000	7900000	500000	*	3-somy	2.58668	2725973305	2726473305	419.084	353	63	S52_bwag37.sorted.bam2	2	2	diploid
RP_B12	20	7900000	8200000	300000	*	2-somy	2.58668	2726473305	2726773305	279.389	339.667	63	S52_bwag37.sorted.bam2	2	2	diploid
RP_B12	20	8200000	8300000	100000	*	3-somy	2.58668	2726773305	2726873305	419.084	302	63	S52_bwag37.sorted.bam2	2	2	diploid
RP_B12	20	8300000	8600000	300000	*	2-somy	2.58668	2726873305	2727173305	279.389	341	63	S52_bwag37.sorted.bam2	2	2	diploid
RP_B12	20	8600000	9800000	1200000	*	3-somy	2.58668	2727173305	2728373305	419.084	354.917	63	S52_bwag37.sorted.bam2	2	2	diploid
RP_B12	20	9800000	10100000	300000	*	2-somy	2.58668	2728373305	2728673305	279.389	335.667	63	S52_bwag37.sorted.bam2	2	2	diploid
RP_B12	20	10100000	10500000	400000	*	3-somy	2.58668	2728673305	2729073305	419.084	351	63	S52_bwag37.sorted.bam2	2	2	diploid
RP_B12	20	10500000	11000000	500000	*	2-somy	2.58668	2729073305	2729573305	279.389	339.8	63	S52_bwag37.sorted.bam2	2	2	diploid
RP_B12	20	11000000	12200000	1200000	*	3-somy	2.58668	2729573305	2730773305	419.084	354.364	63	S52_bwag37.sorted.bam2	2	2	diploid
RP_B12	20	12200000	15300000	3100000	*	2-somy	2.58668	2730773305	2733873305	279.389	335.8	63	S52_bwag37.sorted.bam2	2	2	diploid
RP_B12	20	15300000	15600000	300000	*	3-somy	2.58668	2733873305	2734173305	419.084	353	63	S52_bwag37.sorted.bam2	2	2	diploid
RP_B12	20	15600000	16300000	700000	*	2-somy	2.58668	2734173305	2734873305	279.389	342.857	63	S52_bwag37.sorted.bam2	2	2	diploid
RP_B12	20	16300000	17600000	1300000	*	3-somy	2.58668	2734873305	2736173305	419.084	350.538	63	S52_bwag37.sorted.bam2	2	2	diploid
RP_B12	20	17600000	19300000	1700000	*	2-somy	2.58668	2736173305	2737873305	279.389	333.118	63	S52_bwag37.sorted.bam2	2	2	diploid
RP_B12	20	19300000	19800000	500000	*	3-somy	2.58668	2737873305	2738373305	419.084	351.4	63	S52_bwag37.sorted.bam2	2	2	diploid
RP_B12	20	19800000	22300000	2500000	*	2-somy	2.58668	2738373305	2740873305	279.389	332.083	63	S52_bwag37.sorted.bam2	2	2	diploid
RP_B12	20	22300000	23200000	900000	*	3-somy	2.58668	2740873305	2741773305	419.084	352.75	63	S52_bwag37.sorted.bam2	2	2	diploid
RP_B12	20	23200000	31300000	8100000	*	2-somy	2.58668	2741773305	2749873305	279.389	329.864	63	S52_bwag37.sorted.bam2	2	2	diploid
RP_B12	20	31300000	31900000	600000	*	3-somy	2.58668	2749873305	2750473305	419.084	351	63	S52_bwag37.sorted.bam2	2	2	diploid
RP_B12	20	31900000	36000000	4100000	*	2-somy	2.58668	2750473305	2754573305	279.389	334.263	63	S52_bwag37.sorted.bam2	2	2	diploid
RP_B12	20	36100000	36900000	800000	*	3-somy	2.58668	2754673305	2755473305	419.084	352.875	63	S52_bwag37.sorted.bam2	2	2	diploid
RP_B12	20	36900000	39100000	2200000	*	2-somy	2.58668	2755473305	2757673305	279.389	336.636	63	S52_bwag37.sorted.bam2	2	2	diploid
RP_B12	20	39100000	40200000	1100000	*	3-somy	2.58668	2757673305	2758773305	419.084	360.818	63	S52_bwag37.sorted.bam2	2	2	diploid
RP_B12	20	40200000	41200000	1000000	*	2-somy	2.58668	2758773305	2759773305	279.389	337.9	63	S52_bwag37.sorted.bam2	2	2	diploid
RP_B12	20	41200000	42200000	1000000	*	3-somy	2.58668	2759773305	2760773305	419.084	351.2	63	S52_bwag37.sorted.bam2	2	2	diploid
RP_B12	20	42300000	43600000	1300000	*	2-somy	2.58668	2760873305	2762173305	279.389	322.917	63	S52_bwag37.sorted.bam2	2	2	diploid
RP_B12	20	43600000	43800000	200000	*	3-somy	2.58668	2762173305	2762373305	419.084	357.5	63	S52_bwag37.sorted.bam2	2	2	diploid
RP_B12	20	43800000	44300000	500000	*	2-somy	2.58668	2762373305	2762873305	279.389	336	63	S52_bwag37.sorted.bam2	2	2	diploid
RP_B12	20	44300000	45600000	1300000	*	3-somy	2.58668	2762873305	2764173305	419.084	351.583	63	S52_bwag37.sorted.bam2	2	2	diploid
RP_B12	20	45600000	46900000	1300000	*	2-somy	2.58668	2764173305	2765473305	279.389	336.769	63	S52_bwag37.sorted.bam2	2	2	diploid
RP_B12	20	46900000	47400000	500000	*	3-somy	2.58668	2765473305	2765973305	419.084	353.8	63	S52_bwag37.sorted.bam2	2	2	diploid
RP_B12	20	47400000	47900000	500000	*	2-somy	2.58668	2765973305	2766473305	279.389	334	63	S52_bwag37.sorted.bam2	2	2	diploid
RP_B12	20	47900000	48100000	200000	*	3-somy	2.58668	2766473305	2766673305	419.084	363.5	63	S52_bwag37.sorted.bam2	2	2	diploid
RP_B12	20	48100000	48700000	600000	*	2-somy	2.58668	2766673305	2767273305	279.389	333.667	63	S52_bwag37.sorted.bam2	2	2	diploid
RP_B12	20	48700000	49200000	500000	*	3-somy	2.58668	2767273305	2767773305	419.084	358.8	63	S52_bwag37.sorted.bam2	2	2	diploid
RP_B12	20	49200000	49500000	300000	*	2-somy	2.58668	2767773305	2768073305	279.389	334	63	S52_bwag37.sorted.bam2	2	2	diploid
RP_B12	20	49500000	49800000	300000	*	3-somy	2.58668	2768073305	2768373305	419.084	345	63	S52_bwag37.sorted.bam2	2	2	diploid
RP_B12	20	49800000	57500000	7700000	*	2-somy	2.58668	2768373305	2776073305	279.389	333.055	63	S52_bwag37.sorted.bam2	2	2	diploid
RP_B12	20	57500000	57800000	300000	*	3-somy	2.58668	2776073305	2776373305	419.084	332.333	63	S52_bwag37.sorted.bam2	2	2	diploid
RP_B12	20	57800000	58600000	800000	*	2-somy	2.58668	2776373305	2777173305	279.389	328.875	63	S52_bwag37.sorted.bam2	2	2	diploid
RP_B12	20	58600000	59700000	1100000	*	3-somy	2.58668	2777173305	2778273305	419.084	345.455	63	S52_bwag37.sorted.bam2	2	2	diploid
RP_B12	20	59800000	60000000	200000	*	2-somy	2.58668	2778373305	2778573305	279.389	353	63	S52_bwag37.sorted.bam2	2	2	diploid
RP_B12	20	60000000	62700000	2700000	*	3-somy	2.58668	2778573305	2781273305	419.084	415.353	63	S52_bwag37.sorted.bam2	2	2	diploid
RP_B12	20	62800000	63000000	200000	*	2-somy	2.58668	2781373305	2781573305	279.389	262.5	63	S52_bwag37.sorted.bam2	2	2	diploid
RP_B12	21	9800000	48100000	38300000	*	2-somy	2	2791398825	2829698825	279.389	282.534	63	S52_bwag37.sorted.bam2	2	2	diploid
RP_B12	22	17400000	51200000	33800000	*	2-somy	2	2847128720	2880928720	279.389	285.339	63	S52_bwag37.sorted.bam2	2	2	diploid
RP_B12	X	100000	155100000	155000000	*	1-somy	1	2881133286	3036133286	139.695	139.467	63	S52_bwag37.sorted.bam2	2	2	diploid
RP_B05	1	800000	249200000	248400000	*	2-somy	2	800000	249200000	226.989	231.049	46	S54_bwag37.sorted.bam2	2	2	diploid
RP_B05	2	0	243000000	243000000	*	2-somy	2	249250621	492250621	226.989	228.533	46	S54_bwag37.sorted.bam2	2	2	diploid
RP_B05	3	100000	197800000	197700000	*	2-somy	2	492549994	690249994	226.989	229.173	46	S54_bwag37.sorted.bam2	2	2	diploid
RP_B05	4	100000	190900000	190800000	*	2-somy	2	690572424	881372424	226.989	227.222	46	S54_bwag37.sorted.bam2	2	2	diploid
RP_B05	5	0	180700000	180700000	*	2-somy	2	881626700	1062326700	226.989	228.436	46	S54_bwag37.sorted.bam2	2	2	diploid
RP_B05	6	200000	170900000	170700000	*	2-somy	2	1062741960	1233441960	226.989	227.994	46	S54_bwag37.sorted.bam2	2	2	diploid
RP_B05	7	100000	159100000	159000000	*	3-somy	3	1233757027	1392757027	340.483	314.219	46	S54_bwag37.sorted.bam2	2	2	diploid
RP_B05	8	200000	146200000	146000000	*	2-somy	2	1392995690	1538995690	226.989	229.607	46	S54_bwag37.sorted.bam2	2	2	diploid
RP_B05	9	200000	38700000	38500000	*	2-somy	2	1539359712	1577859712	226.989	228.605	46	S54_bwag37.sorted.bam2	2	2	diploid
RP_B05	9	44700000	68500000	23800000	*	0-somy	0	1583859712	1607659712	214.511	102	46	S54_bwag37.sorted.bam2	2	2	diploid
RP_B05	9	71100000	141000000	69900000	*	2-somy	2	1610259712	1680159712	226.989	231.823	46	S54_bwag37.sorted.bam2	2	2	diploid
RP_B05	10	200000	135300000	135100000	*	2-somy	2	1680573143	1815673143	226.989	228.921	46	S54_bwag37.sorted.bam2	2	2	diploid
RP_B05	11	200000	134900000	134700000	*	2-somy	2	1816107890	1950807890	226.989	228.726	46	S54_bwag37.sorted.bam2	2	2	diploid
RP_B05	12	0	133500000	133500000	*	2-somy	2	1950914406	2084414406	226.989	231.306	46	S54_bwag37.sorted.bam2	2	2	diploid
RP_B05	13	19500000	115100000	95600000	*	2-somy	2	2104266301	2199866301	226.989	228.223	46	S54_bwag37.sorted.bam2	2	2	diploid
RP_B05	14	19000000	107300000	88300000	*	2-somy	2	2218936179	2307236179	226.989	229.579	46	S54_bwag37.sorted.bam2	2	2	diploid
RP_B05	15	20500000	102400000	81900000	*	2-somy	2	2327785719	2409685719	226.989	228.299	46	S54_bwag37.sorted.bam2	2	2	diploid
RP_B05	16	100000	90100000	90000000	*	2-somy	2	2409917111	2499917111	226.989	231.3	46	S54_bwag37.sorted.bam2	2	2	diploid
RP_B05	17	0	81000000	81000000	*	2-somy	2	2500171864	2581171864	226.989	229.465	46	S54_bwag37.sorted.bam2	2	2	diploid
RP_B05	18	200000	78000000	77800000	*	2-somy	2	2581567074	2659367074	226.989	227.391	46	S54_bwag37.sorted.bam2	2	2	diploid
RP_B05	19	300000	59100000	58800000	*	2-somy	2	2659744322	2718544322	226.989	231.736	46	S54_bwag37.sorted.bam2	2	2	diploid
RP_B05	20	100000	63000000	62900000	*	3-somy	3	2718673305	2781573305	340.483	322.341	46	S54_bwag37.sorted.bam2	2	2	diploid
RP_B05	21	9800000	48100000	38300000	*	2-somy	2	2791398825	2829698825	226.989	229.168	46	S54_bwag37.sorted.bam2	2	2	diploid
RP_B05	22	17400000	51200000	33800000	*	2-somy	2	2847128720	2880928720	226.989	232.422	46	S54_bwag37.sorted.bam2	2	2	diploid
RP_B05	X	100000	155100000	155000000	*	1-somy	1	2881133286	3036133286	113.494	112.999	46	S54_bwag37.sorted.bam2	2	2	diploid
RP3_C03	1	800000	249200000	248400000	*	2-somy	2	800000	249200000	208.587	209.627	29	S55_bwag37.sorted.bam	5	2	diploid
RP3_C03	2	100000	243000000	242900000	*	2-somy	2	249350621	492250621	208.587	208.22	29	S55_bwag37.sorted.bam	5	2	diploid
RP3_C03	3	100000	197800000	197700000	*	2-somy	2	492549994	690249994	208.587	207.465	29	S55_bwag37.sorted.bam	5	2	diploid
RP3_C03	4	100000	190900000	190800000	*	2-somy	2	690572424	881372424	208.587	206.018	29	S55_bwag37.sorted.bam	5	2	diploid
RP3_C03	5	0	180700000	180700000	*	3-somy	3	881626700	1062326700	312.88	310.885	29	S55_bwag37.sorted.bam	5	2	diploid
RP3_C03	6	400000	170900000	170500000	*	2-somy	2	1062941960	1233441960	208.587	207.168	29	S55_bwag37.sorted.bam	5	2	diploid
RP3_C03	7	100000	159100000	159000000	*	3-somy	3	1233757027	1392757027	312.88	311.47	29	S55_bwag37.sorted.bam	5	2	diploid
RP3_C03	8	200000	146300000	146100000	*	3-somy	3	1392995690	1539095690	312.88	313.838	29	S55_bwag37.sorted.bam	5	2	diploid
RP3_C03	9	200000	141000000	140800000	*	2-somy	2	1539359712	1680159712	208.587	211.396	29	S55_bwag37.sorted.bam	5	2	diploid
RP3_C03	10	100000	135400000	135300000	*	2-somy	2	1680473143	1815773143	208.587	209.282	29	S55_bwag37.sorted.bam	5	2	diploid
RP3_C03	11	200000	134900000	134700000	*	2-somy	2	1816107890	1950807890	208.587	211.578	29	S55_bwag37.sorted.bam	5	2	diploid
RP3_C03	12	300000	133800000	133500000	*	2-somy	2	1951214406	2084714406	208.587	207.38	29	S55_bwag37.sorted.bam	5	2	diploid
RP3_C03	13	19500000	115100000	95600000	*	2-somy	2	2104266301	2199866301	208.587	208.231	29	S55_bwag37.sorted.bam	5	2	diploid
RP3_C03	14	19000000	107300000	88300000	*	2-somy	2	2218936179	2307236179	208.587	207.798	29	S55_bwag37.sorted.bam	5	2	diploid
RP3_C03	15	20500000	102200000	81700000	*	2-somy	2	2327785719	2409485719	208.587	209.538	29	S55_bwag37.sorted.bam	5	2	diploid
RP3_C03	16	100000	90000000	89900000	*	2-somy	2	2409917111	2499817111	208.587	216.021	29	S55_bwag37.sorted.bam	5	2	diploid
RP3_C03	17	0	81000000	81000000	*	2-somy	2	2500171864	2581171864	208.587	210.615	29	S55_bwag37.sorted.bam	5	2	diploid
RP3_C03	18	0	78000000	78000000	*	2-somy	2	2581367074	2659367074	208.587	210.256	29	S55_bwag37.sorted.bam	5	2	diploid
RP3_C03	19	300000	59100000	58800000	*	2-somy	2	2659744322	2718544322	208.587	212.768	29	S55_bwag37.sorted.bam	5	2	diploid
RP3_C03	20	100000	62800000	62700000	*	2-somy	2	2718673305	2781373305	208.587	215.889	29	S55_bwag37.sorted.bam	5	2	diploid
RP3_C03	21	9800000	48100000	38300000	*	2-somy	2	2791398825	2829698825	208.587	215.252	29	S55_bwag37.sorted.bam	5	2	diploid
RP3_C03	22	17400000	51200000	33800000	*	2-somy	2	2847128720	2880928720	208.587	219.238	29	S55_bwag37.sorted.bam	5	2	diploid
RP3_C03	X	100000	155100000	155000000	*	1-somy	1	2881133286	3036133286	104.293	104.518	29	S55_bwag37.sorted.bam	5	2	diploid
RP3_B06	1	800000	249200000	248400000	*	2-somy	2	800000	249200000	83.0845	84.8371	8	S59_bwag37.sorted.bam	5	2	diploid
RP3_B06	2	0	243000000	243000000	*	3-somy	3	249250621	492250621	124.627	118.274	8	S59_bwag37.sorted.bam	5	2	diploid
RP3_B06	3	100000	197800000	197700000	*	2-somy	2	492549994	690249994	83.0845	84.4529	8	S59_bwag37.sorted.bam	5	2	diploid
RP3_B06	4	100000	190900000	190800000	*	2-somy	2	690572424	881372424	83.0845	83.9191	8	S59_bwag37.sorted.bam	5	2	diploid
RP3_B06	5	0	180700000	180700000	*	3-somy	3	881626700	1062326700	124.627	118.242	8	S59_bwag37.sorted.bam	5	2	diploid
RP3_B06	6	200000	170900000	170700000	*	2-somy	2	1062741960	1233441960	83.0845	83.6982	8	S59_bwag37.sorted.bam	5	2	diploid
RP3_B06	7	100000	159100000	159000000	*	3-somy	3	1233757027	1392757027	124.627	125.701	8	S59_bwag37.sorted.bam	5	2	diploid
RP3_B06	8	200000	146300000	146100000	*	2-somy	2	1392995690	1539095690	83.0845	84.985	8	S59_bwag37.sorted.bam	5	2	diploid
RP3_B06	9	200000	141000000	140800000	*	2-somy	2	1539359712	1680159712	83.0845	85.0329	8	S59_bwag37.sorted.bam	5	2	diploid
RP3_B06	10	100000	135400000	135300000	*	3-somy	3	1680473143	1815773143	124.627	119.437	8	S59_bwag37.sorted.bam	5	2	diploid
RP3_B06	11	200000	134900000	134700000	*	2-somy	2	1816107890	1950807890	83.0845	84.7448	8	S59_bwag37.sorted.bam	5	2	diploid
RP3_B06	12	0	133800000	133800000	*	2-somy	2	1950914406	2084714406	83.0845	84.2231	8	S59_bwag37.sorted.bam	5	2	diploid
RP3_B06	13	19500000	115100000	95600000	*	2-somy	2	2104266301	2199866301	83.0845	84.2104	8	S59_bwag37.sorted.bam	5	2	diploid
RP3_B06	14	19000000	107300000	88300000	*	2-somy	2	2218936179	2307236179	83.0845	84.4769	8	S59_bwag37.sorted.bam	5	2	diploid
RP3_B06	15	20100000	102400000	82300000	*	2-somy	2	2327385719	2409685719	83.0845	83.6785	8	S59_bwag37.sorted.bam	5	2	diploid
RP3_B06	16	0	90200000	90200000	*	2-somy	2	2409817111	2500017111	83.0845	87.3571	8	S59_bwag37.sorted.bam	5	2	diploid
RP3_B06	17	0	81000000	81000000	*	2-somy	2	2500171864	2581171864	83.0845	85.3271	8	S59_bwag37.sorted.bam	5	2	diploid
RP3_B06	18	100000	78000000	77900000	*	2-somy	2	2581467074	2659367074	83.0845	84.7186	8	S59_bwag37.sorted.bam	5	2	diploid
RP3_B06	19	300000	59100000	58800000	*	2-somy	2	2659744322	2718544322	83.0845	85.7177	8	S59_bwag37.sorted.bam	5	2	diploid
RP3_B06	20	100000	62900000	62800000	*	2-somy	2	2718673305	2781473305	83.0845	86.36	8	S59_bwag37.sorted.bam	5	2	diploid
RP3_B06	21	9800000	48100000	38300000	*	2-somy	2	2791398825	2829698825	83.0845	85.1285	8	S59_bwag37.sorted.bam	5	2	diploid
RP3_B06	22	17400000	51300000	33900000	*	2-somy	2	2847128720	2881028720	83.0845	87.3017	8	S59_bwag37.sorted.bam	5	2	diploid
RP3_B06	X	100000	155100000	155000000	*	1-somy	1	2881133286	3036133286	41.5422	42.3255	8	S59_bwag37.sorted.bam	5	2	diploid
RP3_A06	1	800000	249200000	248400000	*	2-somy	2	800000	249200000	125.857	125.942	58	S60_bwag37.sorted.bam	5	2	diploid
RP3_A06	2	0	243000000	243000000	*	2-somy	2	249250621	492250621	125.857	125.843	58	S60_bwag37.sorted.bam	5	2	diploid
RP3_A06	3	100000	197800000	197700000	*	2-somy	2	492549994	690249994	125.857	125.648	58	S60_bwag37.sorted.bam	5	2	diploid
RP3_A06	4	100000	191100000	191000000	*	2-somy	2	690572424	881572424	125.857	125.125	58	S60_bwag37.sorted.bam	5	2	diploid
RP3_A06	5	0	180700000	180700000	*	2-somy	2	881626700	1062326700	125.857	125.353	58	S60_bwag37.sorted.bam	5	2	diploid
RP3_A06	6	400000	170900000	170500000	*	2-somy	2	1062941960	1233441960	125.857	125.499	58	S60_bwag37.sorted.bam	5	2	diploid
RP3_A06	7	100000	159100000	159000000	*	3-somy	3	1233757027	1392757027	188.786	188.437	58	S60_bwag37.sorted.bam	5	2	diploid
RP3_A06	8	200000	146300000	146100000	*	2-somy	2	1392995690	1539095690	125.857	126.751	58	S60_bwag37.sorted.bam	5	2	diploid
RP3_A06	9	200000	141000000	140800000	*	2-somy	2	1539359712	1680159712	125.857	126.977	58	S60_bwag37.sorted.bam	5	2	diploid
RP3_A06	10	100000	135400000	135300000	*	2-somy	2	1680473143	1815773143	125.857	126.137	58	S60_bwag37.sorted.bam	5	2	diploid
RP3_A06	11	200000	134900000	134700000	*	2-somy	2	1816107890	1950807890	125.857	125.96	58	S60_bwag37.sorted.bam	5	2	diploid
RP3_A06	12	200000	133800000	133600000	*	2-somy	2	1951114406	2084714406	125.857	125.043	58	S60_bwag37.sorted.bam	5	2	diploid
RP3_A06	13	19500000	115100000	95600000	*	2-somy	2	2104266301	2199866301	125.857	126.172	58	S60_bwag37.sorted.bam	5	2	diploid
RP3_A06	14	19000000	107300000	88300000	*	2-somy	2	2218936179	2307236179	125.857	125.53	58	S60_bwag37.sorted.bam	5	2	diploid
RP3_A06	15	20500000	102400000	81900000	*	2-somy	2	2327785719	2409685719	125.857	125.349	58	S60_bwag37.sorted.bam	5	2	diploid
RP3_A06	16	100000	90100000	90000000	*	2-somy	2	2409917111	2499917111	125.857	128.531	58	S60_bwag37.sorted.bam	5	2	diploid
RP3_A06	17	0	81100000	81100000	*	2-somy	2	2500171864	2581271864	125.857	125.686	58	S60_bwag37.sorted.bam	5	2	diploid
RP3_A06	18	0	78000000	78000000	*	2-somy	2	2581367074	2659367074	125.857	127.546	58	S60_bwag37.sorted.bam	5	2	diploid
RP3_A06	19	300000	59100000	58800000	*	2-somy	2	2659744322	2718544322	125.857	127.074	58	S60_bwag37.sorted.bam	5	2	diploid
RP3_A06	20	100000	62900000	62800000	*	2-somy	2	2718673305	2781473305	125.857	128.451	58	S60_bwag37.sorted.bam	5	2	diploid
RP3_A06	21	9600000	48100000	38500000	*	2-somy	2	2791198825	2829698825	125.857	128.71	58	S60_bwag37.sorted.bam	5	2	diploid
RP3_A06	22	17300000	51300000	34000000	*	2-somy	2	2847028720	2881028720	125.857	130.038	58	S60_bwag37.sorted.bam	5	2	diploid
RP3_A06	X	100000	155100000	155000000	*	1-somy	1	2881133286	3036133286	62.9286	62.7542	58	S60_bwag37.sorted.bam	5	2	diploid
RP1_C05	1	800000	249200000	248400000	*	2-somy	2	800000	249200000	95.8506	96.1	64	S61_bwag37.sorted.bam	3	2	diploid
RP1_C05	2	100000	243000000	242900000	*	2-somy	2	249350621	492250621	95.8506	95.8989	64	S61_bwag37.sorted.bam	3	2	diploid
RP1_C05	3	100000	197800000	197700000	*	2-somy	2	492549994	690249994	95.8506	95.6534	64	S61_bwag37.sorted.bam	3	2	diploid
RP1_C05	4	200000	190900000	190700000	*	2-somy	2	690672424	881372424	95.8506	95.716	64	S61_bwag37.sorted.bam	3	2	diploid
RP1_C05	5	100000	180700000	180600000	*	2-somy	2	881726700	1062326700	95.8506	96.5493	64	S61_bwag37.sorted.bam	3	2	diploid
RP1_C05	6	200000	170900000	170700000	*	2-somy	2	1062741960	1233441960	95.8506	95.6178	64	S61_bwag37.sorted.bam	3	2	diploid
RP1_C05	7	100000	159100000	159000000	*	2-somy	2	1233757027	1392757027	95.8506	95.3874	64	S61_bwag37.sorted.bam	3	2	diploid
RP1_C05	8	200000	146300000	146100000	*	2-somy	2	1392995690	1539095690	95.8506	96.6203	64	S61_bwag37.sorted.bam	3	2	diploid
RP1_C05	9	200000	141000000	140800000	*	2-somy	2	1539359712	1680159712	95.8506	96.1535	64	S61_bwag37.sorted.bam	3	2	diploid
RP1_C05	10	100000	135400000	135300000	*	2-somy	2	1680473143	1815773143	95.8506	95.9152	64	S61_bwag37.sorted.bam	3	2	diploid
RP1_C05	11	200000	134800000	134600000	*	2-somy	2	1816107890	1950707890	95.8506	96.6749	64	S61_bwag37.sorted.bam	3	2	diploid
RP1_C05	12	200000	133500000	133300000	*	3-somy	3	1951114406	2084414406	143.776	142.733	64	S61_bwag37.sorted.bam	3	2	diploid
RP1_C05	13	19500000	115100000	95600000	*	2-somy	2	2104266301	2199866301	95.8506	96.8658	64	S61_bwag37.sorted.bam	3	2	diploid
RP1_C05	14	20200000	107300000	87100000	*	2-somy	2	2220136179	2307236179	95.8506	96.1265	64	S61_bwag37.sorted.bam	3	2	diploid
RP1_C05	15	20500000	102400000	81900000	*	2-somy	2	2327785719	2409685719	95.8506	95.4502	64	S61_bwag37.sorted.bam	3	2	diploid
RP1_C05	16	200000	90000000	89800000	*	2-somy	2	2410017111	2499817111	95.8506	97.4039	64	S61_bwag37.sorted.bam	3	2	diploid
RP1_C05	17	0	81100000	81100000	*	2-somy	2	2500171864	2581271864	95.8506	96.9094	64	S61_bwag37.sorted.bam	3	2	diploid
RP1_C05	18	100000	78000000	77900000	*	2-somy	2	2581467074	2659367074	95.8506	97.3486	64	S61_bwag37.sorted.bam	3	2	diploid
RP1_C05	19	300000	59100000	58800000	*	2-somy	2	2659744322	2718544322	95.8506	96.4673	64	S61_bwag37.sorted.bam	3	2	diploid
RP1_C05	20	100000	62900000	62800000	*	2-somy	2	2718673305	2781473305	95.8506	97.1901	64	S61_bwag37.sorted.bam	3	2	diploid
RP1_C05	21	9800000	48100000	38300000	*	2-somy	2	2791398825	2829698825	95.8506	96.0912	64	S61_bwag37.sorted.bam	3	2	diploid
RP1_C05	22	17400000	51200000	33800000	*	2-somy	2	2847128720	2880928720	95.8506	97.1573	64	S61_bwag37.sorted.bam	3	2	diploid
RP1_C05	X	400000	155100000	154700000	*	1-somy	1	2881433286	3036133286	47.9253	46.9007	64	S61_bwag37.sorted.bam	3	2	diploid
RP3_A05	1	800000	249200000	248400000	*	2-somy	2	800000	249200000	66.6744	66.6504	25	S62_bwag37.sorted.bam	5	2	diploid
RP3_A05	2	0	243000000	243000000	*	2-somy	2	249250621	492250621	66.6744	66.6354	25	S62_bwag37.sorted.bam	5	2	diploid
RP3_A05	3	100000	197800000	197700000	*	2-somy	2	492549994	690249994	66.6744	66.2682	25	S62_bwag37.sorted.bam	5	2	diploid
RP3_A05	4	100000	190900000	190800000	*	2-somy	2	690572424	881372424	66.6744	65.5688	25	S62_bwag37.sorted.bam	5	2	diploid
RP3_A05	5	0	180700000	180700000	*	3-somy	3	881626700	1062326700	100.012	99.4161	25	S62_bwag37.sorted.bam	5	2	diploid
RP3_A05	6	400000	170900000	170500000	*	2-somy	2	1062941960	1233441960	66.6744	65.4228	25	S62_bwag37.sorted.bam	5	2	diploid
RP3_A05	7	100000	159100000	159000000	*	3-somy	3	1233757027	1392757027	100.012	93.2761	25	S62_bwag37.sorted.bam	5	2	diploid
RP3_A05	8	200000	146300000	146100000	*	2-somy	2	1392995690	1539095690	66.6744	67.1347	25	S62_bwag37.sorted.bam	5	2	diploid
RP3_A05	9	200000	141000000	140800000	*	2-somy	2	1539359712	1680159712	66.6744	66.81	25	S62_bwag37.sorted.bam	5	2	diploid
RP3_A05	10	100000	135400000	135300000	*	2-somy	2	1680473143	1815773143	66.6744	66.6733	25	S62_bwag37.sorted.bam	5	2	diploid
RP3_A05	11	200000	134900000	134700000	*	2-somy	2	1816107890	1950807890	66.6744	66.9058	25	S62_bwag37.sorted.bam	5	2	diploid
RP3_A05	12	0	133800000	133800000	*	2-somy	2	1950914406	2084714406	66.6744	72.1461	25	S62_bwag37.sorted.bam	5	2	diploid
RP3_A05	13	19500000	115100000	95600000	*	2-somy	2	2104266301	2199866301	66.6744	66.4015	25	S62_bwag37.sorted.bam	5	2	diploid
RP3_A05	14	19000000	107300000	88300000	*	2-somy	2	2218936179	2307236179	66.6744	65.9601	25	S62_bwag37.sorted.bam	5	2	diploid
RP3_A05	15	20500000	102400000	81900000	*	2-somy	2	2327785719	2409685719	66.6744	66.1442	25	S62_bwag37.sorted.bam	5	2	diploid
RP3_A05	16	0	90100000	90100000	*	2-somy	2	2409817111	2499917111	66.6744	68.6954	25	S62_bwag37.sorted.bam	5	2	diploid
RP3_A05	17	0	81000000	81000000	*	2-somy	2	2500171864	2581171864	66.6744	71.8424	25	S62_bwag37.sorted.bam	5	2	diploid
RP3_A05	18	100000	78000000	77900000	*	2-somy	2	2581467074	2659367074	66.6744	66.6904	25	S62_bwag37.sorted.bam	5	2	diploid
RP3_A05	19	300000	59100000	58800000	*	2-somy	2	2659744322	2718544322	66.6744	66.1842	25	S62_bwag37.sorted.bam	5	2	diploid
RP3_A05	20	100000	62900000	62800000	*	2-somy	2	2718673305	2781473305	66.6744	68.631	25	S62_bwag37.sorted.bam	5	2	diploid
RP3_A05	21	9600000	48100000	38500000	*	2-somy	2	2791198825	2829698825	66.6744	67.3819	25	S62_bwag37.sorted.bam	5	2	diploid
RP3_A05	22	17400000	51300000	33900000	*	2-somy	2	2847128720	2881028720	66.6744	69.534	25	S62_bwag37.sorted.bam	5	2	diploid
RP3_A05	X	100000	155100000	155000000	*	1-somy	1	2881133286	3036133286	33.3372	33.3895	25	S62_bwag37.sorted.bam	5	2	diploid
RP1_C04	1	800000	249200000	248400000	*	2-somy	2	800000	249200000	41.8456	42.1148	37	S63_bwag37.sorted.bam	3	2	diploid
RP1_C04	2	0	243000000	243000000	*	2-somy	2	249250621	492250621	41.8456	41.9509	37	S63_bwag37.sorted.bam	3	2	diploid
RP1_C04	3	100000	197800000	197700000	*	2-somy	2	492549994	690249994	41.8456	41.9305	37	S63_bwag37.sorted.bam	3	2	diploid
RP1_C04	4	100000	190900000	190800000	*	3-somy	3	690572424	881372424	62.7684	60.3524	37	S63_bwag37.sorted.bam	3	2	diploid
RP1_C04	5	0	180700000	180700000	*	2-somy	2	881626700	1062326700	41.8456	41.8329	37	S63_bwag37.sorted.bam	3	2	diploid
RP1_C04	6	400000	170900000	170500000	*	2-somy	2	1062941960	1233441960	41.8456	41.7492	37	S63_bwag37.sorted.bam	3	2	diploid
RP1_C04	7	0	159100000	159100000	*	3-somy	3	1233657027	1392757027	62.7684	62.3692	37	S63_bwag37.sorted.bam	3	2	diploid
RP1_C04	8	200000	146300000	146100000	*	2-somy	2	1392995690	1539095690	41.8456	42.6786	37	S63_bwag37.sorted.bam	3	2	diploid
RP1_C04	9	200000	141000000	140800000	*	2-somy	2	1539359712	1680159712	41.8456	42.2064	37	S63_bwag37.sorted.bam	3	2	diploid
RP1_C04	10	100000	135400000	135300000	*	2-somy	2	1680473143	1815773143	41.8456	42.7533	37	S63_bwag37.sorted.bam	3	2	diploid
RP1_C04	11	200000	134900000	134700000	*	2-somy	2	1816107890	1950807890	41.8456	42.3638	37	S63_bwag37.sorted.bam	3	2	diploid
RP1_C04	12	200000	133800000	133600000	*	2-somy	2	1951114406	2084714406	41.8456	41.7582	37	S63_bwag37.sorted.bam	3	2	diploid
RP1_C04	13	19500000	115100000	95600000	*	2-somy	2	2104266301	2199866301	41.8456	41.7291	37	S63_bwag37.sorted.bam	3	2	diploid
RP1_C04	14	19000000	107200000	88200000	*	2-somy	2	2218936179	2307136179	41.8456	42.0299	37	S63_bwag37.sorted.bam	3	2	diploid
RP1_C04	15	20100000	102400000	82300000	*	2-somy	2	2327385719	2409685719	41.8456	41.9022	37	S63_bwag37.sorted.bam	3	2	diploid
RP1_C04	16	0	90100000	90100000	*	2-somy	2	2409817111	2499917111	41.8456	43.8698	37	S63_bwag37.sorted.bam	3	2	diploid
RP1_C04	17	0	81100000	81100000	*	2-somy	2	2500171864	2581271864	41.8456	41.9971	37	S63_bwag37.sorted.bam	3	2	diploid
RP1_C04	18	100000	78000000	77900000	*	2-somy	2	2581467074	2659367074	41.8456	42.7644	37	S63_bwag37.sorted.bam	3	2	diploid
RP1_C04	19	300000	59100000	58800000	*	2-somy	2	2659744322	2718544322	41.8456	41.604	37	S63_bwag37.sorted.bam	3	2	diploid
RP1_C04	20	100000	62900000	62800000	*	2-somy	2	2718673305	2781473305	41.8456	43.9007	37	S63_bwag37.sorted.bam	3	2	diploid
RP1_C04	21	9600000	48100000	38500000	*	2-somy	2	2791198825	2829698825	41.8456	42.5406	37	S63_bwag37.sorted.bam	3	2	diploid
RP1_C04	22	17300000	51200000	33900000	*	2-somy	2	2847028720	2880928720	41.8456	43.8073	37	S63_bwag37.sorted.bam	3	2	diploid
RP1_C04	X	100000	155100000	155000000	*	1-somy	1	2881133286	3036133286	20.9228	21.3192	37	S63_bwag37.sorted.bam	3	2	diploid
RP2_B03	1	800000	249200000	248400000	*	2-somy	2	800000	249200000	69.7791	71.5295	54	S64_bwag37.sorted.bam	4	2	diploid
RP2_B03	2	0	243000000	243000000	*	2-somy	2	249250621	492250621	69.7791	71.2039	54	S64_bwag37.sorted.bam	4	2	diploid
RP2_B03	3	100000	197800000	197700000	*	2-somy	2	492549994	690249994	69.7791	71.4552	54	S64_bwag37.sorted.bam	4	2	diploid
RP2_B03	4	100000	190900000	190800000	*	2-somy	2	690572424	881372424	69.7791	70.5025	54	S64_bwag37.sorted.bam	4	2	diploid
RP2_B03	5	0	180700000	180700000	*	2-somy	2	881626700	1062326700	69.7791	70.9935	54	S64_bwag37.sorted.bam	4	2	diploid
RP2_B03	6	200000	170900000	170700000	*	2-somy	2	1062741960	1233441960	69.7791	70.6959	54	S64_bwag37.sorted.bam	4	2	diploid
RP2_B03	7	0	159100000	159100000	*	3-somy	3	1233657027	1392757027	104.669	105.094	54	S64_bwag37.sorted.bam	4	2	diploid
RP2_B03	8	200000	146300000	146100000	*	2-somy	2	1392995690	1539095690	69.7791	71.3211	54	S64_bwag37.sorted.bam	4	2	diploid
RP2_B03	9	200000	141000000	140800000	*	2-somy	2	1539359712	1680159712	69.7791	70.9903	54	S64_bwag37.sorted.bam	4	2	diploid
RP2_B03	10	100000	135400000	135300000	*	2-somy	2	1680473143	1815773143	69.7791	71.3116	54	S64_bwag37.sorted.bam	4	2	diploid
RP2_B03	11	200000	134900000	134700000	*	2-somy	2	1816107890	1950807890	69.7791	71.8813	54	S64_bwag37.sorted.bam	4	2	diploid
RP2_B03	12	200000	133800000	133600000	*	2-somy	2	1951114406	2084714406	69.7791	70.4912	54	S64_bwag37.sorted.bam	4	2	diploid
RP2_B03	13	19500000	115100000	95600000	*	2-somy	2	2104266301	2199866301	69.7791	71.0547	54	S64_bwag37.sorted.bam	4	2	diploid
RP2_B03	14	19000000	107300000	88300000	*	2-somy	2	2218936179	2307236179	69.7791	70.7491	54	S64_bwag37.sorted.bam	4	2	diploid
RP2_B03	15	20500000	102400000	81900000	*	2-somy	2	2327785719	2409685719	69.7791	70.967	54	S64_bwag37.sorted.bam	4	2	diploid
RP2_B03	16	100000	90100000	90000000	*	2-somy	2	2409917111	2499917111	69.7791	73.2051	54	S64_bwag37.sorted.bam	4	2	diploid
RP2_B03	17	0	81100000	81100000	*	2-somy	2	2500171864	2581271864	69.7791	70.1086	54	S64_bwag37.sorted.bam	4	2	diploid
RP2_B03	18	100000	78000000	77900000	*	2-somy	2	2581467074	2659367074	69.7791	72.0856	54	S64_bwag37.sorted.bam	4	2	diploid
RP2_B03	19	300000	59100000	58800000	*	2-somy	2	2659744322	2718544322	69.7791	69.2172	54	S64_bwag37.sorted.bam	4	2	diploid
RP2_B03	20	100000	62900000	62800000	*	2-somy	2	2718673305	2781473305	69.7791	73.0267	54	S64_bwag37.sorted.bam	4	2	diploid
RP2_B03	21	9600000	48100000	38500000	*	2-somy	2	2791198825	2829698825	69.7791	72.5	54	S64_bwag37.sorted.bam	4	2	diploid
RP2_B03	22	17400000	51200000	33800000	*	2-somy	2	2847128720	2880928720	69.7791	72.8712	54	S64_bwag37.sorted.bam	4	2	diploid
RP2_B03	X	100000	154900000	154800000	*	1-somy	1	2881133286	3035933286	34.8896	35.2792	54	S64_bwag37.sorted.bam	4	2	diploid
RP1_D05	1	1300000	249200000	247900000	*	2-somy	2	1300000	249200000	77.3985	77.8314	61	S66_bwag37.sorted.bam	3	2	diploid
RP1_D05	2	100000	243000000	242900000	*	2-somy	2	249350621	492250621	77.3985	77.0935	61	S66_bwag37.sorted.bam	3	2	diploid
RP1_D05	3	100000	197800000	197700000	*	3-somy	3	492549994	690249994	116.098	114.563	61	S66_bwag37.sorted.bam	3	2	diploid
RP1_D05	4	100000	190900000	190800000	*	2-somy	2	690572424	881372424	77.3985	76.1644	61	S66_bwag37.sorted.bam	3	2	diploid
RP1_D05	5	100000	180700000	180600000	*	2-somy	2	881726700	1062326700	77.3985	78.0352	61	S66_bwag37.sorted.bam	3	2	diploid
RP1_D05	6	400000	170900000	170500000	*	2-somy	2	1062941960	1233441960	77.3985	76.8105	61	S66_bwag37.sorted.bam	3	2	diploid
RP1_D05	7	100000	159100000	159000000	*	2-somy	2	1233757027	1392757027	77.3985	77.5221	61	S66_bwag37.sorted.bam	3	2	diploid
RP1_D05	8	200000	146300000	146100000	*	2-somy	2	1392995690	1539095690	77.3985	77.3544	61	S66_bwag37.sorted.bam	3	2	diploid
RP1_D05	9	200000	141000000	140800000	*	2-somy	2	1539359712	1680159712	77.3985	77.1885	61	S66_bwag37.sorted.bam	3	2	diploid
RP1_D05	10	100000	135400000	135300000	*	2-somy	2	1680473143	1815773143	77.3985	76.7552	61	S66_bwag37.sorted.bam	3	2	diploid
RP1_D05	11	200000	134900000	134700000	*	2-somy	2	1816107890	1950807890	77.3985	77.9967	61	S66_bwag37.sorted.bam	3	2	diploid
RP1_D05	12	200000	133800000	133600000	*	2-somy	2	1951114406	2084714406	77.3985	76.7713	61	S66_bwag37.sorted.bam	3	2	diploid
RP1_D05	13	19500000	115100000	95600000	*	2-somy	2	2104266301	2199866301	77.3985	77.3377	61	S66_bwag37.sorted.bam	3	2	diploid
RP1_D05	14	19000000	107300000	88300000	*	2-somy	2	2218936179	2307236179	77.3985	77.3653	61	S66_bwag37.sorted.bam	3	2	diploid
RP1_D05	15	20400000	102400000	82000000	*	2-somy	2	2327685719	2409685719	77.3985	76.9631	61	S66_bwag37.sorted.bam	3	2	diploid
RP1_D05	16	100000	90100000	90000000	*	2-somy	2	2409917111	2499917111	77.3985	78.7515	61	S66_bwag37.sorted.bam	3	2	diploid
RP1_D05	17	0	81100000	81100000	*	2-somy	2	2500171864	2581271864	77.3985	78.0446	61	S66_bwag37.sorted.bam	3	2	diploid
RP1_D05	18	200000	78000000	77800000	*	2-somy	2	2581567074	2659367074	77.3985	76.255	61	S66_bwag37.sorted.bam	3	2	diploid
RP1_D05	19	300000	59100000	58800000	*	2-somy	2	2659744322	2718544322	77.3985	78.2375	61	S66_bwag37.sorted.bam	3	2	diploid
RP1_D05	20	100000	62900000	62800000	*	2-somy	2	2718673305	2781473305	77.3985	78.0436	61	S66_bwag37.sorted.bam	3	2	diploid
RP1_D05	21	9800000	48100000	38300000	*	2-somy	2	2791398825	2829698825	77.3985	77.5788	61	S66_bwag37.sorted.bam	3	2	diploid
RP1_D05	22	17400000	51200000	33800000	*	2-somy	2	2847128720	2880928720	77.3985	79.0909	61	S66_bwag37.sorted.bam	3	2	diploid
RP1_D05	X	300000	155100000	154800000	*	1-somy	1	2881333286	3036133286	38.6993	38.1741	61	S66_bwag37.sorted.bam	3	2	diploid
RP4_A04	1	1300000	249200000	247900000	*	2-somy	2	1300000	249200000	58.9153	59.356	35	S67_bwag37.sorted.bam	6	2	diploid
RP4_A04	2	0	243000000	243000000	*	2-somy	2	249250621	492250621	58.9153	58.9252	35	S67_bwag37.sorted.bam	6	2	diploid
RP4_A04	3	100000	197800000	197700000	*	2-somy	2	492549994	690249994	58.9153	58.6663	35	S67_bwag37.sorted.bam	6	2	diploid
RP4_A04	4	100000	190900000	190800000	*	2-somy	2	690572424	881372424	58.9153	58.1862	35	S67_bwag37.sorted.bam	6	2	diploid
RP4_A04	5	0	180700000	180700000	*	3-somy	3	881626700	1062326700	88.3729	88.0868	35	S67_bwag37.sorted.bam	6	2	diploid
RP4_A04	6	200000	170900000	170700000	*	2-somy	2	1062741960	1233441960	58.9153	58.2791	35	S67_bwag37.sorted.bam	6	2	diploid
RP4_A04	7	0	159100000	159100000	*	2-somy	2	1233657027	1392757027	58.9153	58.4824	35	S67_bwag37.sorted.bam	6	2	diploid
RP4_A04	8	200000	146300000	146100000	*	2-somy	2	1392995690	1539095690	58.9153	59.4186	35	S67_bwag37.sorted.bam	6	2	diploid
RP4_A04	9	300000	141000000	140700000	*	2-somy	2	1539459712	1680159712	58.9153	58.9289	35	S67_bwag37.sorted.bam	6	2	diploid
RP4_A04	10	100000	135400000	135300000	*	2-somy	2	1680473143	1815773143	58.9153	59.4369	35	S67_bwag37.sorted.bam	6	2	diploid
RP4_A04	11	200000	134900000	134700000	*	2-somy	2	1816107890	1950807890	58.9153	59.1993	35	S67_bwag37.sorted.bam	6	2	diploid
RP4_A04	12	300000	133800000	133500000	*	3-somy	3	1951214406	2084714406	88.3729	87.5205	35	S67_bwag37.sorted.bam	6	2	diploid
RP4_A04	13	19500000	115100000	95600000	*	2-somy	2	2104266301	2199866301	58.9153	58.4883	35	S67_bwag37.sorted.bam	6	2	diploid
RP4_A04	14	19000000	107300000	88300000	*	2-somy	2	2218936179	2307236179	58.9153	58.5148	35	S67_bwag37.sorted.bam	6	2	diploid
RP4_A04	15	20400000	102400000	82000000	*	2-somy	2	2327685719	2409685719	58.9153	58.7956	35	S67_bwag37.sorted.bam	6	2	diploid
RP4_A04	16	100000	90100000	90000000	*	2-somy	2	2409917111	2499917111	58.9153	61.009	35	S67_bwag37.sorted.bam	6	2	diploid
RP4_A04	17	0	81000000	81000000	*	2-somy	2	2500171864	2581171864	58.9153	59.5129	35	S67_bwag37.sorted.bam	6	2	diploid
RP4_A04	18	100000	78000000	77900000	*	2-somy	2	2581467074	2659367074	58.9153	59.4858	35	S67_bwag37.sorted.bam	6	2	diploid
RP4_A04	19	700000	59100000	58400000	*	2-somy	2	2660144322	2718544322	58.9153	59.794	35	S67_bwag37.sorted.bam	6	2	diploid
RP4_A04	20	100000	63000000	62900000	*	2-somy	2	2718673305	2781573305	58.9153	60.6982	35	S67_bwag37.sorted.bam	6	2	diploid
RP4_A04	21	9600000	48100000	38500000	*	2-somy	2	2791198825	2829698825	58.9153	59.2921	35	S67_bwag37.sorted.bam	6	2	diploid
RP4_A04	22	17400000	51300000	33900000	*	2-somy	2	2847128720	2881028720	58.9153	61.9684	35	S67_bwag37.sorted.bam	6	2	diploid
RP4_A04	X	100000	155100000	155000000	*	2-somy	2	2881133286	3036133286	58.9153	58.2124	35	S67_bwag37.sorted.bam	6	2	diploid
RP1_B05	1	1300000	249200000	247900000	*	2-somy	2	1300000	249200000	145.663	146.566	9	S68_bwag37.sorted.bam	3	2	diploid
RP1_B05	2	0	243000000	243000000	*	3-somy	3	249250621	492250621	218.495	217.043	9	S68_bwag37.sorted.bam	3	2	diploid
RP1_B05	3	100000	197800000	197700000	*	2-somy	2	492549994	690249994	145.663	145.764	9	S68_bwag37.sorted.bam	3	2	diploid
RP1_B05	4	100000	190800000	190700000	*	2-somy	2	690572424	881272424	145.663	145.444	9	S68_bwag37.sorted.bam	3	2	diploid
RP1_B05	5	100000	180700000	180600000	*	3-somy	3	881726700	1062326700	218.495	215.905	9	S68_bwag37.sorted.bam	3	2	diploid
RP1_B05	6	200000	170900000	170700000	*	3-somy	3	1062741960	1233441960	218.495	215.332	9	S68_bwag37.sorted.bam	3	2	diploid
RP1_B05	7	100000	159100000	159000000	*	2-somy	2	1233757027	1392757027	145.663	147.254	9	S68_bwag37.sorted.bam	3	2	diploid
RP1_B05	8	200000	146200000	146000000	*	2-somy	2	1392995690	1538995690	145.663	147.228	9	S68_bwag37.sorted.bam	3	2	diploid
RP1_B05	9	200000	141000000	140800000	*	2-somy	2	1539359712	1680159712	145.663	147.078	9	S68_bwag37.sorted.bam	3	2	diploid
RP1_B05	10	100000	135400000	135300000	*	2-somy	2	1680473143	1815773143	145.663	146.386	9	S68_bwag37.sorted.bam	3	2	diploid
RP1_B05	11	200000	134900000	134700000	*	2-somy	2	1816107890	1950807890	145.663	146.573	9	S68_bwag37.sorted.bam	3	2	diploid
RP1_B05	12	200000	133800000	133600000	*	2-somy	2	1951114406	2084714406	145.663	145.799	9	S68_bwag37.sorted.bam	3	2	diploid
RP1_B05	13	19500000	115100000	95600000	*	2-somy	2	2104266301	2199866301	145.663	147.239	9	S68_bwag37.sorted.bam	3	2	diploid
RP1_B05	14	19000000	107300000	88300000	*	2-somy	2	2218936179	2307236179	145.663	146.338	9	S68_bwag37.sorted.bam	3	2	diploid
RP1_B05	15	20400000	102400000	82000000	*	2-somy	2	2327685719	2409685719	145.663	145.662	9	S68_bwag37.sorted.bam	3	2	diploid
RP1_B05	16	100000	90100000	90000000	*	2-somy	2	2409917111	2499917111	145.663	149.707	9	S68_bwag37.sorted.bam	3	2	diploid
RP1_B05	17	0	81000000	81000000	*	2-somy	2	2500171864	2581171864	145.663	146.813	9	S68_bwag37.sorted.bam	3	2	diploid
RP1_B05	18	100000	78000000	77900000	*	2-somy	2	2581467074	2659367074	145.663	147.348	9	S68_bwag37.sorted.bam	3	2	diploid
RP1_B05	19	300000	59100000	58800000	*	2-somy	2	2659744322	2718544322	145.663	146.538	9	S68_bwag37.sorted.bam	3	2	diploid
RP1_B05	20	100000	63000000	62900000	*	3-somy	3	2718673305	2781573305	218.495	220.543	9	S68_bwag37.sorted.bam	3	2	diploid
RP1_B05	21	10400000	48100000	37700000	*	2-somy	2	2791998825	2829698825	145.663	147.651	9	S68_bwag37.sorted.bam	3	2	diploid
RP1_B05	22	17400000	51300000	33900000	*	2-somy	2	2847128720	2881028720	145.663	149.521	9	S68_bwag37.sorted.bam	3	2	diploid
RP1_B05	X	400000	155100000	154700000	*	1-somy	1	2881433286	3036133286	72.8315	69.6633	9	S68_bwag37.sorted.bam	3	2	diploid
RP1_B03	1	1300000	249200000	247900000	*	2-somy	2	1300000	249200000	86.5231	87.1998	19	S70_bwag37.sorted.bam	3	2	diploid
RP1_B03	2	100000	243000000	242900000	*	2-somy	2	249350621	492250621	86.5231	86.9139	19	S70_bwag37.sorted.bam	3	2	diploid
RP1_B03	3	100000	197800000	197700000	*	2-somy	2	492549994	690249994	86.5231	86.2252	19	S70_bwag37.sorted.bam	3	2	diploid
RP1_B03	4	100000	190800000	190700000	*	2-somy	2	690572424	881272424	86.5231	86.0643	19	S70_bwag37.sorted.bam	3	2	diploid
RP1_B03	5	100000	180700000	180600000	*	3-somy	3	881726700	1062326700	129.785	129.6	19	S70_bwag37.sorted.bam	3	2	diploid
RP1_B03	6	200000	170900000	170700000	*	2-somy	2	1062741960	1233441960	86.5231	86.0665	19	S70_bwag37.sorted.bam	3	2	diploid
RP1_B03	7	100000	159000000	158900000	*	3-somy	3	1233757027	1392657027	129.785	129.439	19	S70_bwag37.sorted.bam	3	2	diploid
RP1_B03	8	200000	146200000	146000000	*	2-somy	2	1392995690	1538995690	86.5231	86.6624	19	S70_bwag37.sorted.bam	3	2	diploid
RP1_B03	9	200000	141000000	140800000	*	2-somy	2	1539359712	1680159712	86.5231	87.0189	19	S70_bwag37.sorted.bam	3	2	diploid
RP1_B03	10	200000	135400000	135200000	*	2-somy	2	1680573143	1815773143	86.5231	87.5554	19	S70_bwag37.sorted.bam	3	2	diploid
RP1_B03	11	200000	134900000	134700000	*	2-somy	2	1816107890	1950807890	86.5231	87.1096	19	S70_bwag37.sorted.bam	3	2	diploid
RP1_B03	12	200000	133800000	133600000	*	2-somy	2	1951114406	2084714406	86.5231	86.3513	19	S70_bwag37.sorted.bam	3	2	diploid
RP1_B03	13	19500000	115100000	95600000	*	2-somy	2	2104266301	2199866301	86.5231	86.4122	19	S70_bwag37.sorted.bam	3	2	diploid
RP1_B03	14	19000000	107300000	88300000	*	2-somy	2	2218936179	2307236179	86.5231	86.8556	19	S70_bwag37.sorted.bam	3	2	diploid
RP1_B03	15	20500000	102400000	81900000	*	2-somy	2	2327785719	2409685719	86.5231	86.3189	19	S70_bwag37.sorted.bam	3	2	diploid
RP1_B03	16	100000	90100000	90000000	*	2-somy	2	2409917111	2499917111	86.5231	89.2626	19	S70_bwag37.sorted.bam	3	2	diploid
RP1_B03	17	0	80900000	80900000	*	2-somy	2	2500171864	2581071864	86.5231	86.9724	19	S70_bwag37.sorted.bam	3	2	diploid
RP1_B03	18	200000	78000000	77800000	*	2-somy	2	2581567074	2659367074	86.5231	86.1183	19	S70_bwag37.sorted.bam	3	2	diploid
RP1_B03	19	300000	59100000	58800000	*	2-somy	2	2659744322	2718544322	86.5231	85.6356	19	S70_bwag37.sorted.bam	3	2	diploid
RP1_B03	20	100000	62900000	62800000	*	2-somy	2	2718673305	2781473305	86.5231	88.0162	19	S70_bwag37.sorted.bam	3	2	diploid
RP1_B03	21	10400000	48100000	37700000	*	2-somy	2	2791998825	2829698825	86.5231	87.2611	19	S70_bwag37.sorted.bam	3	2	diploid
RP1_B03	22	17300000	51200000	33900000	*	2-somy	2	2847028720	2880928720	86.5231	89.4561	19	S70_bwag37.sorted.bam	3	2	diploid
RP1_B03	X	400000	155100000	154700000	*	1-somy	1	2881433286	3036133286	43.2615	42.4826	19	S70_bwag37.sorted.bam	3	2	diploid
RP_A52	1	800000	249200000	248400000	*	2-somy	2	800000	249200000	81.3263	81.9682	15	S70_bwag37.sorted.bam1	1	2	diploid
RP_A52	2	0	243000000	243000000	*	3-somy	3	249250621	492250621	121.989	121.703	15	S70_bwag37.sorted.bam1	1	2	diploid
RP_A52	3	100000	197800000	197700000	*	2-somy	2	492549994	690249994	81.3263	81.2263	15	S70_bwag37.sorted.bam1	1	2	diploid
RP_A52	4	100000	191100000	191000000	*	2-somy	2	690572424	881572424	81.3263	80.2158	15	S70_bwag37.sorted.bam1	1	2	diploid
RP_A52	5	0	180700000	180700000	*	2-somy	2	881626700	1062326700	81.3263	80.4491	15	S70_bwag37.sorted.bam1	1	2	diploid
RP_A52	6	400000	170900000	170500000	*	2-somy	2	1062941960	1233441960	81.3263	80.7197	15	S70_bwag37.sorted.bam1	1	2	diploid
RP_A52	7	100000	159100000	159000000	*	2-somy	2	1233757027	1392757027	81.3263	81.0007	15	S70_bwag37.sorted.bam1	1	2	diploid
RP_A52	8	200000	146300000	146100000	*	2-somy	2	1392995690	1539095690	81.3263	81.2095	15	S70_bwag37.sorted.bam1	1	2	diploid
RP_A52	9	200000	141000000	140800000	*	2-somy	2	1539359712	1680159712	81.3263	81.5615	15	S70_bwag37.sorted.bam1	1	2	diploid
RP_A52	10	100000	135400000	135300000	*	2-somy	2	1680473143	1815773143	81.3263	81.033	15	S70_bwag37.sorted.bam1	1	2	diploid
RP_A52	11	200000	134900000	134700000	*	2-somy	2	1816107890	1950807890	81.3263	81.7545	15	S70_bwag37.sorted.bam1	1	2	diploid
RP_A52	12	200000	133800000	133600000	*	2-somy	2	1951114406	2084714406	81.3263	81.2671	15	S70_bwag37.sorted.bam1	1	2	diploid
RP_A52	13	19500000	115100000	95600000	*	2-somy	2	2104266301	2199866301	81.3263	80.0119	15	S70_bwag37.sorted.bam1	1	2	diploid
RP_A52	14	19000000	107300000	88300000	*	2-somy	2	2218936179	2307236179	81.3263	81.3402	15	S70_bwag37.sorted.bam1	1	2	diploid
RP_A52	15	20500000	102400000	81900000	*	2-somy	2	2327785719	2409685719	81.3263	81.348	15	S70_bwag37.sorted.bam1	1	2	diploid
RP_A52	16	0	90100000	90100000	*	2-somy	2	2409817111	2499917111	81.3263	83.747	15	S70_bwag37.sorted.bam1	1	2	diploid
RP_A52	17	0	81100000	81100000	*	2-somy	2	2500171864	2581271864	81.3263	82.7699	15	S70_bwag37.sorted.bam1	1	2	diploid
RP_A52	18	100000	78000000	77900000	*	2-somy	2	2581467074	2659367074	81.3263	81.8246	15	S70_bwag37.sorted.bam1	1	2	diploid
RP_A52	19	300000	59100000	58800000	*	2-somy	2	2659744322	2718544322	81.3263	84.3722	15	S70_bwag37.sorted.bam1	1	2	diploid
RP_A52	20	100000	62900000	62800000	*	2-somy	2	2718673305	2781473305	81.3263	82.9804	15	S70_bwag37.sorted.bam1	1	2	diploid
RP_A52	21	9600000	48100000	38500000	*	2-somy	2	2791198825	2829698825	81.3263	82.4427	15	S70_bwag37.sorted.bam1	1	2	diploid
RP_A52	22	17400000	51300000	33900000	*	2-somy	2	2847128720	2881028720	81.3263	83.983	15	S70_bwag37.sorted.bam1	1	2	diploid
RP_A52	X	100000	155100000	155000000	*	1-somy	1	2881133286	3036133286	40.6632	40.1554	15	S70_bwag37.sorted.bam1	1	2	diploid
RP3_B02	1	1300000	249200000	247900000	*	2-somy	2	1300000	249200000	80.4905	79.9098	6	S72_bwag37.sorted.bam	5	2	diploid
RP3_B02	2	0	243000000	243000000	*	2-somy	2	249250621	492250621	80.4905	79.7491	6	S72_bwag37.sorted.bam	5	2	diploid
RP3_B02	3	100000	197800000	197700000	*	2-somy	2	492549994	690249994	80.4905	79.9968	6	S72_bwag37.sorted.bam	5	2	diploid
RP3_B02	4	100000	191100000	191000000	*	2-somy	2	690572424	881572424	80.4905	79.3746	6	S72_bwag37.sorted.bam	5	2	diploid
RP3_B02	5	0	180700000	180700000	*	2-somy	2	881626700	1062326700	80.4905	79.5286	6	S72_bwag37.sorted.bam	5	2	diploid
RP3_B02	6	400000	170900000	170500000	*	2-somy	2	1062941960	1233441960	80.4905	79.0252	6	S72_bwag37.sorted.bam	5	2	diploid
RP3_B02	7	100000	159100000	159000000	*	4-somy	4	1233757027	1392757027	160.981	159.148	6	S72_bwag37.sorted.bam	5	2	diploid
RP3_B02	8	200000	146300000	146100000	*	2-somy	2	1392995690	1539095690	80.4905	80.4415	6	S72_bwag37.sorted.bam	5	2	diploid
RP3_B02	9	200000	141000000	140800000	*	2-somy	2	1539359712	1680159712	80.4905	80.0177	6	S72_bwag37.sorted.bam	5	2	diploid
RP3_B02	10	100000	135400000	135300000	*	2-somy	2	1680473143	1815773143	80.4905	79.7877	6	S72_bwag37.sorted.bam	5	2	diploid
RP3_B02	11	200000	134900000	134700000	*	2-somy	2	1816107890	1950807890	80.4905	79.9901	6	S72_bwag37.sorted.bam	5	2	diploid
RP3_B02	12	200000	133800000	133600000	*	2-somy	2	1951114406	2084714406	80.4905	79.2555	6	S72_bwag37.sorted.bam	5	2	diploid
RP3_B02	13	19500000	115100000	95600000	*	2-somy	2	2104266301	2199866301	80.4905	80.471	6	S72_bwag37.sorted.bam	5	2	diploid
RP3_B02	14	19000000	107300000	88300000	*	2-somy	2	2218936179	2307236179	80.4905	79.3555	6	S72_bwag37.sorted.bam	5	2	diploid
RP3_B02	15	20100000	102400000	82300000	*	2-somy	2	2327385719	2409685719	80.4905	79.3847	6	S72_bwag37.sorted.bam	5	2	diploid
RP3_B02	16	0	90100000	90100000	*	2-somy	2	2409817111	2499917111	80.4905	81.2571	6	S72_bwag37.sorted.bam	5	2	diploid
RP3_B02	17	0	81000000	81000000	*	3-somy	3	2500171864	2581171864	120.736	118.155	6	S72_bwag37.sorted.bam	5	2	diploid
RP3_B02	18	100000	78000000	77900000	*	2-somy	2	2581467074	2659367074	80.4905	80.457	6	S72_bwag37.sorted.bam	5	2	diploid
RP3_B02	19	300000	59100000	58800000	*	2-somy	2	2659744322	2718544322	80.4905	78.7737	6	S72_bwag37.sorted.bam	5	2	diploid
RP3_B02	20	100000	62900000	62800000	*	2-somy	2	2718673305	2781473305	80.4905	80.8689	6	S72_bwag37.sorted.bam	5	2	diploid
RP3_B02	21	9600000	48100000	38500000	*	2-somy	2	2791198825	2829698825	80.4905	80.0217	6	S72_bwag37.sorted.bam	5	2	diploid
RP3_B02	22	17300000	51300000	34000000	*	2-somy	2	2847028720	2881028720	80.4905	81.5768	6	S72_bwag37.sorted.bam	5	2	diploid
RP3_B02	X	100000	155100000	155000000	*	1-somy	1	2881133286	3036133286	40.2453	40.3156	6	S72_bwag37.sorted.bam	5	2	diploid
RP_B19	1	800000	249200000	248400000	*	2-somy	2	800000	249200000	36.4903	36.9186	45	S72_bwag37.sorted.bam1	2	2	diploid
RP_B19	2	0	243000000	243000000	*	2-somy	2	249250621	492250621	36.4903	36.3895	45	S72_bwag37.sorted.bam1	2	2	diploid
RP_B19	3	100000	197800000	197700000	*	2-somy	2	492549994	690249994	36.4903	36.7698	45	S72_bwag37.sorted.bam1	2	2	diploid
RP_B19	4	100000	191100000	191000000	*	2-somy	2	690572424	881572424	36.4903	36.6153	45	S72_bwag37.sorted.bam1	2	2	diploid
RP_B19	5	0	180700000	180700000	*	2-somy	2	881626700	1062326700	36.4903	36.8542	45	S72_bwag37.sorted.bam1	2	2	diploid
RP_B19	6	200000	170900000	170700000	*	2-somy	2	1062741960	1233441960	36.4903	36.7399	45	S72_bwag37.sorted.bam1	2	2	diploid
RP_B19	7	100000	159100000	159000000	*	3-somy	3	1233757027	1392757027	54.7355	55.0833	45	S72_bwag37.sorted.bam1	2	2	diploid
RP_B19	8	200000	146300000	146100000	*	2-somy	2	1392995690	1539095690	36.4903	36.6465	45	S72_bwag37.sorted.bam1	2	2	diploid
RP_B19	9	200000	141000000	140800000	*	2-somy	2	1539359712	1680159712	36.4903	37.258	45	S72_bwag37.sorted.bam1	2	2	diploid
RP_B19	10	100000	135400000	135300000	*	2-somy	2	1680473143	1815773143	36.4903	36.8017	45	S72_bwag37.sorted.bam1	2	2	diploid
RP_B19	11	200000	134900000	134700000	*	2-somy	2	1816107890	1950807890	36.4903	37.0829	45	S72_bwag37.sorted.bam1	2	2	diploid
RP_B19	12	0	133800000	133800000	*	2-somy	2	1950914406	2084714406	36.4903	36.7377	45	S72_bwag37.sorted.bam1	2	2	diploid
RP_B19	13	19500000	115100000	95600000	*	2-somy	2	2104266301	2199866301	36.4903	36.972	45	S72_bwag37.sorted.bam1	2	2	diploid
RP_B19	14	19000000	107300000	88300000	*	2-somy	2	2218936179	2307236179	36.4903	36.8381	45	S72_bwag37.sorted.bam1	2	2	diploid
RP_B19	15	20100000	102400000	82300000	*	2-somy	2	2327385719	2409685719	36.4903	36.3629	45	S72_bwag37.sorted.bam1	2	2	diploid
RP_B19	16	100000	90100000	90000000	*	2-somy	2	2409917111	2499917111	36.4903	37.1805	45	S72_bwag37.sorted.bam1	2	2	diploid
RP_B19	17	0	81000000	81000000	*	2-somy	2	2500171864	2581171864	36.4903	36.4278	45	S72_bwag37.sorted.bam1	2	2	diploid
RP_B19	18	100000	77900000	77800000	*	2-somy	2	2581467074	2659267074	36.4903	37.0315	45	S72_bwag37.sorted.bam1	2	2	diploid
RP_B19	19	300000	59100000	58800000	*	2-somy	2	2659744322	2718544322	36.4903	38.1098	45	S72_bwag37.sorted.bam1	2	2	diploid
RP_B19	20	100000	62900000	62800000	*	3-somy	3	2718673305	2781473305	54.7355	55.7786	45	S72_bwag37.sorted.bam1	2	2	diploid
RP_B19	21	9600000	48000000	38400000	*	2-somy	2	2791198825	2829598825	36.4903	37.1824	45	S72_bwag37.sorted.bam1	2	2	diploid
RP_B19	22	17300000	51200000	33900000	*	2-somy	2	2847028720	2880928720	36.4903	37.5272	45	S72_bwag37.sorted.bam1	2	2	diploid
RP_B19	X	100000	155200000	155100000	*	1-somy	1	2881133286	3036233286	18.2452	18.1226	45	S72_bwag37.sorted.bam1	2	2	diploid
RP2_C04	1	800000	249200000	248400000	*	2-somy	2	800000	249200000	126.118	125.591	50	S73_bwag37.sorted.bam	4	2	diploid
RP2_C04	2	0	243000000	243000000	*	2-somy	2	249250621	492250621	126.118	125.24	50	S73_bwag37.sorted.bam	4	2	diploid
RP2_C04	3	100000	197800000	197700000	*	2-somy	2	492549994	690249994	126.118	126.165	50	S73_bwag37.sorted.bam	4	2	diploid
RP2_C04	4	100000	191100000	191000000	*	2-somy	2	690572424	881572424	126.118	125.641	50	S73_bwag37.sorted.bam	4	2	diploid
RP2_C04	5	100000	180700000	180600000	*	2-somy	2	881726700	1062326700	126.118	125.128	50	S73_bwag37.sorted.bam	4	2	diploid
RP2_C04	6	200000	170900000	170700000	*	2-somy	2	1062741960	1233441960	126.118	125.308	50	S73_bwag37.sorted.bam	4	2	diploid
RP2_C04	7	100000	159100000	159000000	*	3-somy	3	1233757027	1392757027	189.177	188.432	50	S73_bwag37.sorted.bam	4	2	diploid
RP2_C04	8	200000	146300000	146100000	*	2-somy	2	1392995690	1539095690	126.118	125.967	50	S73_bwag37.sorted.bam	4	2	diploid
RP2_C04	9	200000	141000000	140800000	*	2-somy	2	1539359712	1680159712	126.118	125.993	50	S73_bwag37.sorted.bam	4	2	diploid
RP2_C04	10	100000	135400000	135300000	*	2-somy	2	1680473143	1815773143	126.118	125.38	50	S73_bwag37.sorted.bam	4	2	diploid
RP2_C04	11	200000	134900000	134700000	*	2-somy	2	1816107890	1950807890	126.118	125.092	50	S73_bwag37.sorted.bam	4	2	diploid
RP2_C04	12	0	133800000	133800000	*	2-somy	2	1950914406	2084714406	126.118	126.134	50	S73_bwag37.sorted.bam	4	2	diploid
RP2_C04	13	19500000	115100000	95600000	*	2-somy	2	2104266301	2199866301	126.118	125.986	50	S73_bwag37.sorted.bam	4	2	diploid
RP2_C04	14	19000000	107300000	88300000	*	2-somy	2	2218936179	2307236179	126.118	126.031	50	S73_bwag37.sorted.bam	4	2	diploid
RP2_C04	15	20500000	102400000	81900000	*	2-somy	2	2327785719	2409685719	126.118	124.449	50	S73_bwag37.sorted.bam	4	2	diploid
RP2_C04	16	200000	90100000	89900000	*	2-somy	2	2410017111	2499917111	126.118	127.482	50	S73_bwag37.sorted.bam	4	2	diploid
RP2_C04	17	0	81000000	81000000	*	3-somy	3	2500171864	2581171864	189.177	191.612	50	S73_bwag37.sorted.bam	4	2	diploid
RP2_C04	18	100000	78000000	77900000	*	2-somy	2	2581467074	2659367074	126.118	124.886	50	S73_bwag37.sorted.bam	4	2	diploid
RP2_C04	19	300000	59100000	58800000	*	2-somy	2	2659744322	2718544322	126.118	129.97	50	S73_bwag37.sorted.bam	4	2	diploid
RP2_C04	20	100000	62900000	62800000	*	2-somy	2	2718673305	2781473305	126.118	125.572	50	S73_bwag37.sorted.bam	4	2	diploid
RP2_C04	21	9600000	48100000	38500000	*	2-somy	2	2791198825	2829698825	126.118	127.122	50	S73_bwag37.sorted.bam	4	2	diploid
RP2_C04	22	17400000	51200000	33800000	*	2-somy	2	2847128720	2880928720	126.118	128.049	50	S73_bwag37.sorted.bam	4	2	diploid
RP2_C04	X	100000	155100000	155000000	*	1-somy	1	2881133286	3036133286	63.0589	63.4611	50	S73_bwag37.sorted.bam	4	2	diploid
RP4_B03	1	800000	249200000	248400000	*	2-somy	2	800000	249200000	46.8504	47.1409	39	S74_bwag37.sorted.bam	6	2	diploid
RP4_B03	2	0	243000000	243000000	*	2-somy	2	249250621	492250621	46.8504	47.2186	39	S74_bwag37.sorted.bam	6	2	diploid
RP4_B03	3	100000	197800000	197700000	*	2-somy	2	492549994	690249994	46.8504	47.0032	39	S74_bwag37.sorted.bam	6	2	diploid
RP4_B03	4	100000	190900000	190800000	*	3-somy	3	690572424	881372424	70.2755	69.7164	39	S74_bwag37.sorted.bam	6	2	diploid
RP4_B03	5	0	180700000	180700000	*	2-somy	2	881626700	1062326700	46.8504	47.3262	39	S74_bwag37.sorted.bam	6	2	diploid
RP4_B03	6	400000	170900000	170500000	*	2-somy	2	1062941960	1233441960	46.8504	47.067	39	S74_bwag37.sorted.bam	6	2	diploid
RP4_B03	7	300000	159100000	158800000	*	2-somy	2	1233957027	1392757027	46.8504	46.8487	39	S74_bwag37.sorted.bam	6	2	diploid
RP4_B03	8	200000	146300000	146100000	*	2-somy	2	1392995690	1539095690	46.8504	47.6566	39	S74_bwag37.sorted.bam	6	2	diploid
RP4_B03	9	200000	141000000	140800000	*	2-somy	2	1539359712	1680159712	46.8504	47.4952	39	S74_bwag37.sorted.bam	6	2	diploid
RP4_B03	10	100000	135400000	135300000	*	2-somy	2	1680473143	1815773143	46.8504	47.8934	39	S74_bwag37.sorted.bam	6	2	diploid
RP4_B03	11	200000	134900000	134700000	*	2-somy	2	1816107890	1950807890	46.8504	48.2524	39	S74_bwag37.sorted.bam	6	2	diploid
RP4_B03	12	0	133800000	133800000	*	2-somy	2	1950914406	2084714406	46.8504	46.8681	39	S74_bwag37.sorted.bam	6	2	diploid
RP4_B03	13	19500000	115100000	95600000	*	2-somy	2	2104266301	2199866301	46.8504	47.1171	39	S74_bwag37.sorted.bam	6	2	diploid
RP4_B03	14	19000000	107300000	88300000	*	2-somy	2	2218936179	2307236179	46.8504	46.7964	39	S74_bwag37.sorted.bam	6	2	diploid
RP4_B03	15	20100000	102400000	82300000	*	2-somy	2	2327385719	2409685719	46.8504	47.2627	39	S74_bwag37.sorted.bam	6	2	diploid
RP4_B03	16	0	90100000	90100000	*	2-somy	2	2409817111	2499917111	46.8504	48.1287	39	S74_bwag37.sorted.bam	6	2	diploid
RP4_B03	17	0	81100000	81100000	*	2-somy	2	2500171864	2581271864	46.8504	45.9406	39	S74_bwag37.sorted.bam	6	2	diploid
RP4_B03	18	100000	78000000	77900000	*	2-somy	2	2581467074	2659367074	46.8504	47.9442	39	S74_bwag37.sorted.bam	6	2	diploid
RP4_B03	19	300000	59100000	58800000	*	3-somy	3	2659744322	2718544322	70.2755	68.4375	39	S74_bwag37.sorted.bam	6	2	diploid
RP4_B03	20	100000	62900000	62800000	*	3-somy	3	2718673305	2781473305	70.2755	72.8683	39	S74_bwag37.sorted.bam	6	2	diploid
RP4_B03	21	9600000	48100000	38500000	*	2-somy	2	2791198825	2829698825	46.8504	48.1589	39	S74_bwag37.sorted.bam	6	2	diploid
RP4_B03	22	17400000	51200000	33800000	*	2-somy	2	2847128720	2880928720	46.8504	48.2753	39	S74_bwag37.sorted.bam	6	2	diploid
RP4_B03	X	100000	155100000	155000000	*	1-somy	1	2881133286	3036133286	23.4252	23.7317	39	S74_bwag37.sorted.bam	6	2	diploid
RP2_C02	1	800000	249200000	248400000	*	2-somy	2	800000	249200000	81.7334	82.6676	26	S75_bwag37.sorted.bam	4	2	diploid
RP2_C02	2	0	243000000	243000000	*	2-somy	2	249250621	492250621	81.7334	82.5047	26	S75_bwag37.sorted.bam	4	2	diploid
RP2_C02	3	100000	197800000	197700000	*	2-somy	2	492549994	690249994	81.7334	82.4516	26	S75_bwag37.sorted.bam	4	2	diploid
RP2_C02	4	100000	191100000	191000000	*	2-somy	2	690572424	881572424	81.7334	81.6218	26	S75_bwag37.sorted.bam	4	2	diploid
RP2_C02	5	0	180700000	180700000	*	3-somy	3	881626700	1062326700	122.6	118.556	26	S75_bwag37.sorted.bam	4	2	diploid
RP2_C02	6	200000	170900000	170700000	*	2-somy	2	1062741960	1233441960	81.7334	81.2845	26	S75_bwag37.sorted.bam	4	2	diploid
RP2_C02	7	100000	159100000	159000000	*	3-somy	3	1233757027	1392757027	122.6	118.906	26	S75_bwag37.sorted.bam	4	2	diploid
RP2_C02	8	200000	146300000	146100000	*	2-somy	2	1392995690	1539095690	81.7334	82.9045	26	S75_bwag37.sorted.bam	4	2	diploid
RP2_C02	9	200000	141000000	140800000	*	2-somy	2	1539359712	1680159712	81.7334	83.2712	26	S75_bwag37.sorted.bam	4	2	diploid
RP2_C02	10	100000	135400000	135300000	*	2-somy	2	1680473143	1815773143	81.7334	82.3682	26	S75_bwag37.sorted.bam	4	2	diploid
RP2_C02	11	200000	134900000	134700000	*	2-somy	2	1816107890	1950807890	81.7334	83.5258	26	S75_bwag37.sorted.bam	4	2	diploid
RP2_C02	12	0	133800000	133800000	*	2-somy	2	1950914406	2084714406	81.7334	81.6105	26	S75_bwag37.sorted.bam	4	2	diploid
RP2_C02	13	19500000	115100000	95600000	*	2-somy	2	2104266301	2199866301	81.7334	82.2624	26	S75_bwag37.sorted.bam	4	2	diploid
RP2_C02	14	19000000	107300000	88300000	*	2-somy	2	2218936179	2307236179	81.7334	82.2689	26	S75_bwag37.sorted.bam	4	2	diploid
RP2_C02	15	20400000	102400000	82000000	*	2-somy	2	2327685719	2409685719	81.7334	82.2562	26	S75_bwag37.sorted.bam	4	2	diploid
RP2_C02	16	0	90100000	90100000	*	2-somy	2	2409817111	2499917111	81.7334	84.4067	26	S75_bwag37.sorted.bam	4	2	diploid
RP2_C02	17	100000	81000000	80900000	*	2-somy	2	2500271864	2581171864	81.7334	82.1923	26	S75_bwag37.sorted.bam	4	2	diploid
RP2_C02	18	100000	78000000	77900000	*	2-somy	2	2581467074	2659367074	81.7334	82.3971	26	S75_bwag37.sorted.bam	4	2	diploid
RP2_C02	19	300000	59100000	58800000	*	2-somy	2	2659744322	2718544322	81.7334	82.7036	26	S75_bwag37.sorted.bam	4	2	diploid
RP2_C02	20	100000	62800000	62700000	*	2-somy	2	2718673305	2781373305	81.7334	84.9369	26	S75_bwag37.sorted.bam	4	2	diploid
RP2_C02	21	9600000	48100000	38500000	*	2-somy	2	2791198825	2829698825	81.7334	82.9905	26	S75_bwag37.sorted.bam	4	2	diploid
RP2_C02	22	17300000	51300000	34000000	*	2-somy	2	2847028720	2881028720	81.7334	85.8621	26	S75_bwag37.sorted.bam	4	2	diploid
RP2_C02	X	100000	155100000	155000000	*	1-somy	1	2881133286	3036133286	40.8667	41.0877	26	S75_bwag37.sorted.bam	4	2	diploid
RP_A59	1	500000	249200000	248700000	*	2-somy	2	500000	249200000	37.1656	37.907	36	S75_bwag37.sorted.bam1	1	2	diploid
RP_A59	2	0	243000000	243000000	*	2-somy	2	249250621	492250621	37.1656	37.5611	36	S75_bwag37.sorted.bam1	1	2	diploid
RP_A59	3	100000	197800000	197700000	*	2-somy	2	492549994	690249994	37.1656	37.7534	36	S75_bwag37.sorted.bam1	1	2	diploid
RP_A59	4	100000	190900000	190800000	*	2-somy	2	690572424	881372424	37.1656	37.4393	36	S75_bwag37.sorted.bam1	1	2	diploid
RP_A59	5	0	3900000	3900000	*	2-somy	2	881626700	885526700	37.1656	43.2353	36	S75_bwag37.sorted.bam1	1	2	diploid
RP_A59	5	3900000	180700000	176800000	*	3-somy	3	885526700	1062326700	55.7485	47.0129	36	S75_bwag37.sorted.bam1	1	2	diploid
RP_A59	6	200000	170900000	170700000	*	2-somy	2	1062741960	1233441960	37.1656	37.3773	36	S75_bwag37.sorted.bam1	1	2	diploid
RP_A59	7	100000	159100000	159000000	*	2-somy	2	1233757027	1392757027	37.1656	37.205	36	S75_bwag37.sorted.bam1	1	2	diploid
RP_A59	8	200000	146300000	146100000	*	2-somy	2	1392995690	1539095690	37.1656	37.3185	36	S75_bwag37.sorted.bam1	1	2	diploid
RP_A59	9	200000	141000000	140800000	*	2-somy	2	1539359712	1680159712	37.1656	37.5761	36	S75_bwag37.sorted.bam1	1	2	diploid
RP_A59	10	100000	135400000	135300000	*	2-somy	2	1680473143	1815773143	37.1656	37.1269	36	S75_bwag37.sorted.bam1	1	2	diploid
RP_A59	11	200000	134900000	134700000	*	2-somy	2	1816107890	1950807890	37.1656	37.5863	36	S75_bwag37.sorted.bam1	1	2	diploid
RP_A59	12	200000	133800000	133600000	*	2-somy	2	1951114406	2084714406	37.1656	37.3944	36	S75_bwag37.sorted.bam1	1	2	diploid
RP_A59	13	19500000	115100000	95600000	*	2-somy	2	2104266301	2199866301	37.1656	37.1169	36	S75_bwag37.sorted.bam1	1	2	diploid
RP_A59	14	19000000	107300000	88300000	*	2-somy	2	2218936179	2307236179	37.1656	37.183	36	S75_bwag37.sorted.bam1	1	2	diploid
RP_A59	15	20100000	102400000	82300000	*	2-somy	2	2327385719	2409685719	37.1656	36.8153	36	S75_bwag37.sorted.bam1	1	2	diploid
RP_A59	16	100000	90100000	90000000	*	2-somy	2	2409917111	2499917111	37.1656	36.9232	36	S75_bwag37.sorted.bam1	1	2	diploid
RP_A59	17	0	81000000	81000000	*	2-somy	2	2500171864	2581171864	37.1656	42.8221	36	S75_bwag37.sorted.bam1	1	2	diploid
RP_A59	18	100000	78000000	77900000	*	2-somy	2	2581467074	2659367074	37.1656	37.2661	36	S75_bwag37.sorted.bam1	1	2	diploid
RP_A59	19	300000	59100000	58800000	*	2-somy	2	2659744322	2718544322	37.1656	37.7416	36	S75_bwag37.sorted.bam1	1	2	diploid
RP_A59	20	100000	63000000	62900000	*	3-somy	3	2718673305	2781573305	55.7485	58.509	36	S75_bwag37.sorted.bam1	1	2	diploid
RP_A59	21	9800000	48100000	38300000	*	2-somy	2	2791398825	2829698825	37.1656	37.3131	36	S75_bwag37.sorted.bam1	1	2	diploid
RP_A59	22	17400000	51200000	33800000	*	2-somy	2	2847128720	2880928720	37.1656	38.8443	36	S75_bwag37.sorted.bam1	1	2	diploid
RP_A59	X	100000	155100000	155000000	*	2-somy	1.47559	2881133286	3036133286	37.1656	27.4207	36	S75_bwag37.sorted.bam1	1	2	diploid
RP2_A04	1	800000	249200000	248400000	*	2-somy	2	800000	249200000	124.285	125.528	40	S76_bwag37.sorted.bam	4	2	diploid
RP2_A04	2	100000	243000000	242900000	*	2-somy	2	249350621	492250621	124.285	124.402	40	S76_bwag37.sorted.bam	4	2	diploid
RP2_A04	3	100000	197800000	197700000	*	2-somy	2	492549994	690249994	124.285	125.081	40	S76_bwag37.sorted.bam	4	2	diploid
RP2_A04	4	100000	190800000	190700000	*	2-somy	2	690572424	881272424	124.285	124.093	40	S76_bwag37.sorted.bam	4	2	diploid
RP2_A04	5	100000	180700000	180600000	*	2-somy	2	881726700	1062326700	124.285	124.714	40	S76_bwag37.sorted.bam	4	2	diploid
RP2_A04	6	200000	170900000	170700000	*	2-somy	2	1062741960	1233441960	124.285	124.015	40	S76_bwag37.sorted.bam	4	2	diploid
RP2_A04	7	100000	159100000	159000000	*	3-somy	3	1233757027	1392757027	186.428	185.736	40	S76_bwag37.sorted.bam	4	2	diploid
RP2_A04	8	200000	146300000	146100000	*	2-somy	2	1392995690	1539095690	124.285	124.931	40	S76_bwag37.sorted.bam	4	2	diploid
RP2_A04	9	200000	141000000	140800000	*	2-somy	2	1539359712	1680159712	124.285	125.263	40	S76_bwag37.sorted.bam	4	2	diploid
RP2_A04	10	100000	135400000	135300000	*	2-somy	2	1680473143	1815773143	124.285	124.579	40	S76_bwag37.sorted.bam	4	2	diploid
RP2_A04	11	200000	134900000	134700000	*	2-somy	2	1816107890	1950807890	124.285	124.189	40	S76_bwag37.sorted.bam	4	2	diploid
RP2_A04	12	200000	133800000	133600000	*	3-somy	3	1951114406	2084714406	186.428	186.108	40	S76_bwag37.sorted.bam	4	2	diploid
RP2_A04	13	19500000	115100000	95600000	*	2-somy	2	2104266301	2199866301	124.285	125.319	40	S76_bwag37.sorted.bam	4	2	diploid
RP2_A04	14	19000000	107200000	88200000	*	2-somy	2	2218936179	2307136179	124.285	125.324	40	S76_bwag37.sorted.bam	4	2	diploid
RP2_A04	15	20500000	102400000	81900000	*	2-somy	2	2327785719	2409685719	124.285	123.903	40	S76_bwag37.sorted.bam	4	2	diploid
RP2_A04	16	100000	90100000	90000000	*	2-somy	2	2409917111	2499917111	124.285	126.1	40	S76_bwag37.sorted.bam	4	2	diploid
RP2_A04	17	0	81100000	81100000	*	2-somy	2	2500171864	2581271864	124.285	124.328	40	S76_bwag37.sorted.bam	4	2	diploid
RP2_A04	18	200000	78000000	77800000	*	2-somy	2	2581567074	2659367074	124.285	126.111	40	S76_bwag37.sorted.bam	4	2	diploid
RP2_A04	19	700000	59100000	58400000	*	2-somy	2	2660144322	2718544322	124.285	121.625	40	S76_bwag37.sorted.bam	4	2	diploid
RP2_A04	20	100000	63000000	62900000	*	2-somy	2	2718673305	2781573305	124.285	125.582	40	S76_bwag37.sorted.bam	4	2	diploid
RP2_A04	21	10400000	48100000	37700000	*	2-somy	2	2791998825	2829698825	124.285	126.774	40	S76_bwag37.sorted.bam	4	2	diploid
RP2_A04	22	17400000	51300000	33900000	*	2-somy	2	2847128720	2881028720	124.285	124.556	40	S76_bwag37.sorted.bam	4	2	diploid
RP2_A04	X	300000	155100000	154800000	*	1-somy	1	2881333286	3036133286	62.1426	59.7965	40	S76_bwag37.sorted.bam	4	2	diploid
RP4_B04	1	1300000	249200000	247900000	*	2-somy	2	1300000	249200000	75.6796	75.9407	11	S77_bwag37.sorted.bam	6	2	diploid
RP4_B04	2	0	243000000	243000000	*	3-somy	3	249250621	492250621	113.519	113.436	11	S77_bwag37.sorted.bam	6	2	diploid
RP4_B04	3	100000	197800000	197700000	*	2-somy	2	492549994	690249994	75.6796	75.695	11	S77_bwag37.sorted.bam	6	2	diploid
RP4_B04	4	100000	190900000	190800000	*	2-somy	2	690572424	881372424	75.6796	75.1336	11	S77_bwag37.sorted.bam	6	2	diploid
RP4_B04	5	0	180700000	180700000	*	2-somy	2	881626700	1062326700	75.6796	75.3766	11	S77_bwag37.sorted.bam	6	2	diploid
RP4_B04	6	400000	170900000	170500000	*	2-somy	2	1062941960	1233441960	75.6796	75.1237	11	S77_bwag37.sorted.bam	6	2	diploid
RP4_B04	7	0	159100000	159100000	*	3-somy	3	1233657027	1392757027	113.519	112.729	11	S77_bwag37.sorted.bam	6	2	diploid
RP4_B04	8	200000	146300000	146100000	*	2-somy	2	1392995690	1539095690	75.6796	76.5299	11	S77_bwag37.sorted.bam	6	2	diploid
RP4_B04	9	200000	140900000	140700000	*	2-somy	2	1539359712	1680059712	75.6796	76.3743	11	S77_bwag37.sorted.bam	6	2	diploid
RP4_B04	10	100000	135400000	135300000	*	2-somy	2	1680473143	1815773143	75.6796	75.4846	11	S77_bwag37.sorted.bam	6	2	diploid
RP4_B04	11	200000	134900000	134700000	*	3-somy	3	1816107890	1950807890	113.519	114.661	11	S77_bwag37.sorted.bam	6	2	diploid
RP4_B04	12	300000	133800000	133500000	*	2-somy	2	1951214406	2084714406	75.6796	74.5359	11	S77_bwag37.sorted.bam	6	2	diploid
RP4_B04	13	19500000	115100000	95600000	*	2-somy	2	2104266301	2199866301	75.6796	76.6885	11	S77_bwag37.sorted.bam	6	2	diploid
RP4_B04	14	19000000	107200000	88200000	*	2-somy	2	2218936179	2307136179	75.6796	75.7476	11	S77_bwag37.sorted.bam	6	2	diploid
RP4_B04	15	20100000	102400000	82300000	*	2-somy	2	2327385719	2409685719	75.6796	74.9284	11	S77_bwag37.sorted.bam	6	2	diploid
RP4_B04	16	100000	90100000	90000000	*	2-somy	2	2409917111	2499917111	75.6796	76.8763	11	S77_bwag37.sorted.bam	6	2	diploid
RP4_B04	17	100000	81000000	80900000	*	2-somy	2	2500271864	2581171864	75.6796	74.9555	11	S77_bwag37.sorted.bam	6	2	diploid
RP4_B04	18	100000	78000000	77900000	*	2-somy	2	2581467074	2659367074	75.6796	76.5571	11	S77_bwag37.sorted.bam	6	2	diploid
RP4_B04	19	300000	59100000	58800000	*	2-somy	2	2659744322	2718544322	75.6796	74.8765	11	S77_bwag37.sorted.bam	6	2	diploid
RP4_B04	20	100000	62900000	62800000	*	3-somy	3	2718673305	2781473305	113.519	115.706	11	S77_bwag37.sorted.bam	6	2	diploid
RP4_B04	21	9800000	48100000	38300000	*	2-somy	2	2791398825	2829698825	75.6796	76.283	11	S77_bwag37.sorted.bam	6	2	diploid
RP4_B04	22	17400000	51200000	33800000	*	2-somy	2	2847128720	2880928720	75.6796	78.4965	11	S77_bwag37.sorted.bam	6	2	diploid
RP4_B04	X	100000	155100000	155000000	*	1-somy	1	2881133286	3036133286	37.8398	37.4513	11	S77_bwag37.sorted.bam	6	2	diploid
RP3_D02	1	800000	249200000	248400000	*	2-somy	2	800000	249200000	13.0638	13.0512	42	S77_bwag37.sorted.bam1	5	2	diploid
RP3_D02	2	0	242900000	242900000	*	2-somy	2	249250621	492150621	13.0638	13.0518	42	S77_bwag37.sorted.bam1	5	2	diploid
RP3_D02	3	100000	197800000	197700000	*	2-somy	2	492549994	690249994	13.0638	12.9224	42	S77_bwag37.sorted.bam1	5	2	diploid
RP3_D02	4	100000	190900000	190800000	*	2-somy	2	690572424	881372424	13.0638	13.0033	42	S77_bwag37.sorted.bam1	5	2	diploid
RP3_D02	5	0	180700000	180700000	*	2-somy	2	881626700	1062326700	13.0638	12.9573	42	S77_bwag37.sorted.bam1	5	2	diploid
RP3_D02	6	200000	170900000	170700000	*	2-somy	2	1062741960	1233441960	13.0638	12.8011	42	S77_bwag37.sorted.bam1	5	2	diploid
RP3_D02	7	300000	159100000	158800000	*	3-somy	3	1233957027	1392757027	19.5957	19.5675	42	S77_bwag37.sorted.bam1	5	2	diploid
RP3_D02	8	200000	146300000	146100000	*	2-somy	2	1392995690	1539095690	13.0638	13.0479	42	S77_bwag37.sorted.bam1	5	2	diploid
RP3_D02	9	200000	141000000	140800000	*	2-somy	2	1539359712	1680159712	13.0638	13.0426	42	S77_bwag37.sorted.bam1	5	2	diploid
RP3_D02	10	100000	135400000	135300000	*	2-somy	2	1680473143	1815773143	13.0638	13.0638	42	S77_bwag37.sorted.bam1	5	2	diploid
RP3_D02	11	200000	134900000	134700000	*	2-somy	2	1816107890	1950807890	13.0638	13.2262	42	S77_bwag37.sorted.bam1	5	2	diploid
RP3_D02	12	200000	133800000	133600000	*	3-somy	3	1951114406	2084714406	19.5957	19.5938	42	S77_bwag37.sorted.bam1	5	2	diploid
RP3_D02	13	19500000	115100000	95600000	*	2-somy	2	2104266301	2199866301	13.0638	13.1058	42	S77_bwag37.sorted.bam1	5	2	diploid
RP3_D02	14	19000000	107300000	88300000	*	2-somy	2	2218936179	2307236179	13.0638	13.3274	42	S77_bwag37.sorted.bam1	5	2	diploid
RP3_D02	15	20100000	102400000	82300000	*	2-somy	2	2327385719	2409685719	13.0638	12.9559	42	S77_bwag37.sorted.bam1	5	2	diploid
RP3_D02	16	100000	90200000	90100000	*	2-somy	2	2409917111	2500017111	13.0638	13.056	42	S77_bwag37.sorted.bam1	5	2	diploid
RP3_D02	17	0	81000000	81000000	*	2-somy	2	2500171864	2581171864	13.0638	13.2774	42	S77_bwag37.sorted.bam1	5	2	diploid
RP3_D02	18	100000	78000000	77900000	*	2-somy	2	2581467074	2659367074	13.0638	13.2637	42	S77_bwag37.sorted.bam1	5	2	diploid
RP3_D02	19	300000	59100000	58800000	*	2-somy	2	2659744322	2718544322	13.0638	13.0725	42	S77_bwag37.sorted.bam1	5	2	diploid
RP3_D02	20	100000	62900000	62800000	*	2-somy	2	2718673305	2781473305	13.0638	13.1335	42	S77_bwag37.sorted.bam1	5	2	diploid
RP3_D02	21	9600000	48100000	38500000	*	2-somy	2	2791198825	2829698825	13.0638	13.2492	42	S77_bwag37.sorted.bam1	5	2	diploid
RP3_D02	22	17300000	51200000	33900000	*	2-somy	2	2847028720	2880928720	13.0638	13.2375	42	S77_bwag37.sorted.bam1	5	2	diploid
RP3_D02	X	300000	155100000	154800000	*	1-somy	1	2881333286	3036133286	6.53188	6.23958	42	S77_bwag37.sorted.bam1	5	2	diploid
RP2_B01	1	1300000	249200000	247900000	*	2-somy	2	1300000	249200000	112.824	113.263	22	S78_bwag37.sorted.bam	4	2	diploid
RP2_B01	2	100000	243000000	242900000	*	2-somy	2	249350621	492250621	112.824	114.15	22	S78_bwag37.sorted.bam	4	2	diploid
RP2_B01	3	100000	197800000	197700000	*	2-somy	2	492549994	690249994	112.824	114.343	22	S78_bwag37.sorted.bam	4	2	diploid
RP2_B01	4	100000	190900000	190800000	*	2-somy	2	690572424	881372424	112.824	112.646	22	S78_bwag37.sorted.bam	4	2	diploid
RP2_B01	5	100000	180700000	180600000	*	3-somy	3	881726700	1062326700	169.236	169.992	22	S78_bwag37.sorted.bam	4	2	diploid
RP2_B01	6	400000	170900000	170500000	*	2-somy	2	1062941960	1233441960	112.824	112.618	22	S78_bwag37.sorted.bam	4	2	diploid
RP2_B01	7	300000	159100000	158800000	*	3-somy	3	1233957027	1392757027	169.236	167.1	22	S78_bwag37.sorted.bam	4	2	diploid
RP2_B01	8	200000	146300000	146100000	*	2-somy	2	1392995690	1539095690	112.824	114.348	22	S78_bwag37.sorted.bam	4	2	diploid
RP2_B01	9	200000	141000000	140800000	*	2-somy	2	1539359712	1680159712	112.824	113.347	22	S78_bwag37.sorted.bam	4	2	diploid
RP2_B01	10	100000	135400000	135300000	*	2-somy	2	1680473143	1815773143	112.824	113.728	22	S78_bwag37.sorted.bam	4	2	diploid
RP2_B01	11	200000	134900000	134700000	*	2-somy	2	1816107890	1950807890	112.824	113.872	22	S78_bwag37.sorted.bam	4	2	diploid
RP2_B01	12	200000	133800000	133600000	*	2-somy	2	1951114406	2084714406	112.824	111.8	22	S78_bwag37.sorted.bam	4	2	diploid
RP2_B01	13	19500000	115000000	95500000	*	2-somy	2	2104266301	2199766301	112.824	115.926	22	S78_bwag37.sorted.bam	4	2	diploid
RP2_B01	14	19000000	107300000	88300000	*	2-somy	2	2218936179	2307236179	112.824	112.675	22	S78_bwag37.sorted.bam	4	2	diploid
RP2_B01	15	20400000	102400000	82000000	*	2-somy	2	2327685719	2409685719	112.824	112.03	22	S78_bwag37.sorted.bam	4	2	diploid
RP2_B01	16	100000	90200000	90100000	*	2-somy	2	2409917111	2500017111	112.824	113.496	22	S78_bwag37.sorted.bam	4	2	diploid
RP2_B01	17	0	81000000	81000000	*	2-somy	2	2500171864	2581171864	112.824	109.855	22	S78_bwag37.sorted.bam	4	2	diploid
RP2_B01	18	200000	78000000	77800000	*	2-somy	2	2581567074	2659367074	112.824	116.427	22	S78_bwag37.sorted.bam	4	2	diploid
RP2_B01	19	300000	59100000	58800000	*	2-somy	2	2659744322	2718544322	112.824	102.477	22	S78_bwag37.sorted.bam	4	2	diploid
RP2_B01	20	100000	63000000	62900000	*	2-somy	2	2718673305	2781573305	112.824	116.296	22	S78_bwag37.sorted.bam	4	2	diploid
RP2_B01	21	10500000	48100000	37600000	*	2-somy	2	2792098825	2829698825	112.824	115.244	22	S78_bwag37.sorted.bam	4	2	diploid
RP2_B01	22	17400000	51200000	33800000	*	2-somy	2	2847128720	2880928720	112.824	112.78	22	S78_bwag37.sorted.bam	4	2	diploid
RP2_B01	X	300000	155100000	154800000	*	1-somy	1	2881333286	3036133286	56.4121	51.2659	22	S78_bwag37.sorted.bam	4	2	diploid
RP2_C01	1	800000	249200000	248400000	*	2-somy	2	800000	249200000	91.7394	91.5405	1	S80_bwag37.sorted.bam	4	2	diploid
RP2_C01	1	800000	249200000	248400000	*	2-somy	2	800000	249200000	91.7394	91.5405	1	S80_bwag37.sorted.bam	4	2	diploid
RP2_C01	2	100000	243000000	242900000	*	2-somy	2	249350621	492250621	91.7394	92.0239	1	S80_bwag37.sorted.bam	4	2	diploid
RP2_C01	2	100000	243000000	242900000	*	2-somy	2	249350621	492250621	91.7394	92.0239	1	S80_bwag37.sorted.bam	4	2	diploid
RP2_C01	3	100000	197800000	197700000	*	2-somy	2	492549994	690249994	91.7394	92.3509	1	S80_bwag37.sorted.bam	4	2	diploid
RP2_C01	3	100000	197800000	197700000	*	2-somy	2	492549994	690249994	91.7394	92.3509	1	S80_bwag37.sorted.bam	4	2	diploid
RP2_C01	4	100000	190800000	190700000	*	2-somy	2	690572424	881272424	91.7394	91.8446	1	S80_bwag37.sorted.bam	4	2	diploid
RP2_C01	4	100000	190800000	190700000	*	2-somy	2	690572424	881272424	91.7394	91.8446	1	S80_bwag37.sorted.bam	4	2	diploid
RP2_C01	5	100000	180700000	180600000	*	3-somy	3	881726700	1062326700	137.609	138.556	1	S80_bwag37.sorted.bam	4	2	diploid
RP2_C01	5	100000	180700000	180600000	*	3-somy	3	881726700	1062326700	137.609	138.556	1	S80_bwag37.sorted.bam	4	2	diploid
RP2_C01	6	400000	170900000	170500000	*	2-somy	2	1062941960	1233441960	91.7394	91.9499	1	S80_bwag37.sorted.bam	4	2	diploid
RP2_C01	6	400000	170900000	170500000	*	2-somy	2	1062941960	1233441960	91.7394	91.9499	1	S80_bwag37.sorted.bam	4	2	diploid
RP2_C01	7	100000	159100000	159000000	*	4-somy	4	1233757027	1392757027	183.479	181.976	1	S80_bwag37.sorted.bam	4	2	diploid
RP2_C01	7	100000	159100000	159000000	*	4-somy	4	1233757027	1392757027	183.479	181.976	1	S80_bwag37.sorted.bam	4	2	diploid
RP2_C01	8	200000	146200000	146000000	*	2-somy	2	1392995690	1538995690	91.7394	92.453	1	S80_bwag37.sorted.bam	4	2	diploid
RP2_C01	8	200000	146200000	146000000	*	2-somy	2	1392995690	1538995690	91.7394	92.453	1	S80_bwag37.sorted.bam	4	2	diploid
RP2_C01	9	200000	141000000	140800000	*	2-somy	2	1539359712	1680159712	91.7394	91.77	1	S80_bwag37.sorted.bam	4	2	diploid
RP2_C01	9	200000	141000000	140800000	*	2-somy	2	1539359712	1680159712	91.7394	91.77	1	S80_bwag37.sorted.bam	4	2	diploid
RP2_C01	10	100000	135300000	135200000	*	2-somy	2	1680473143	1815673143	91.7394	91.9227	1	S80_bwag37.sorted.bam	4	2	diploid
RP2_C01	10	100000	135300000	135200000	*	2-somy	2	1680473143	1815673143	91.7394	91.9227	1	S80_bwag37.sorted.bam	4	2	diploid
RP2_C01	11	200000	134900000	134700000	*	2-somy	2	1816107890	1950807890	91.7394	92.4768	1	S80_bwag37.sorted.bam	4	2	diploid
RP2_C01	11	200000	134900000	134700000	*	2-somy	2	1816107890	1950807890	91.7394	92.4768	1	S80_bwag37.sorted.bam	4	2	diploid
RP2_C01	12	200000	133800000	133600000	*	3-somy	3	1951114406	2084714406	137.609	136.506	1	S80_bwag37.sorted.bam	4	2	diploid
RP2_C01	12	200000	133800000	133600000	*	3-somy	3	1951114406	2084714406	137.609	136.506	1	S80_bwag37.sorted.bam	4	2	diploid
RP2_C01	13	19500000	115100000	95600000	*	2-somy	2	2104266301	2199866301	91.7394	92.2569	1	S80_bwag37.sorted.bam	4	2	diploid
RP2_C01	13	19500000	115100000	95600000	*	2-somy	2	2104266301	2199866301	91.7394	92.2569	1	S80_bwag37.sorted.bam	4	2	diploid
RP2_C01	14	19000000	107300000	88300000	*	2-somy	2	2218936179	2307236179	91.7394	92.263	1	S80_bwag37.sorted.bam	4	2	diploid
RP2_C01	14	19000000	107300000	88300000	*	2-somy	2	2218936179	2307236179	91.7394	92.263	1	S80_bwag37.sorted.bam	4	2	diploid
RP2_C01	15	20500000	102400000	81900000	*	2-somy	2	2327785719	2409685719	91.7394	90.5925	1	S80_bwag37.sorted.bam	4	2	diploid
RP2_C01	15	20500000	102400000	81900000	*	2-somy	2	2327785719	2409685719	91.7394	90.5925	1	S80_bwag37.sorted.bam	4	2	diploid
RP2_C01	16	100000	90100000	90000000	*	3-somy	3	2409917111	2499917111	137.609	139.696	1	S80_bwag37.sorted.bam	4	2	diploid
RP2_C01	16	100000	90100000	90000000	*	3-somy	3	2409917111	2499917111	137.609	139.696	1	S80_bwag37.sorted.bam	4	2	diploid
RP2_C01	17	0	81000000	81000000	*	2-somy	2	2500171864	2581171864	91.7394	89.5749	1	S80_bwag37.sorted.bam	4	2	diploid
RP2_C01	17	0	81000000	81000000	*	2-somy	2	2500171864	2581171864	91.7394	89.5749	1	S80_bwag37.sorted.bam	4	2	diploid
RP2_C01	18	200000	78000000	77800000	*	3-somy	3	2581567074	2659367074	137.609	138.737	1	S80_bwag37.sorted.bam	4	2	diploid
RP2_C01	18	200000	78000000	77800000	*	3-somy	3	2581567074	2659367074	137.609	138.737	1	S80_bwag37.sorted.bam	4	2	diploid
RP2_C01	19	300000	59100000	58800000	*	3-somy	3	2659744322	2718544322	137.609	129.115	1	S80_bwag37.sorted.bam	4	2	diploid
RP2_C01	19	300000	59100000	58800000	*	3-somy	3	2659744322	2718544322	137.609	129.115	1	S80_bwag37.sorted.bam	4	2	diploid
RP2_C01	20	100000	63000000	62900000	*	3-somy	3	2718673305	2781573305	137.609	139.941	1	S80_bwag37.sorted.bam	4	2	diploid
RP2_C01	20	100000	63000000	62900000	*	3-somy	3	2718673305	2781573305	137.609	139.941	1	S80_bwag37.sorted.bam	4	2	diploid
RP2_C01	21	10400000	48100000	37700000	*	2-somy	2	2791998825	2829698825	91.7394	92.4413	1	S80_bwag37.sorted.bam	4	2	diploid
RP2_C01	21	10400000	48100000	37700000	*	2-somy	2	2791998825	2829698825	91.7394	92.4413	1	S80_bwag37.sorted.bam	4	2	diploid
RP2_C01	22	17400000	51300000	33900000	*	2-somy	2	2847128720	2881028720	91.7394	91.7755	1	S80_bwag37.sorted.bam	4	2	diploid
RP2_C01	22	17400000	51300000	33900000	*	2-somy	2	2847128720	2881028720	91.7394	91.7755	1	S80_bwag37.sorted.bam	4	2	diploid
RP2_C01	X	300000	155100000	154800000	*	1-somy	1	2881333286	3036133286	45.8697	44.4424	1	S80_bwag37.sorted.bam	4	2	diploid
RP2_C01	X	300000	155100000	154800000	*	1-somy	1	2881333286	3036133286	45.8697	44.4424	1	S80_bwag37.sorted.bam	4	2	diploid
RP2_C03	1	800000	249200000	248400000	*	2-somy	2	800000	249200000	73.428	73.9816	10	S82_bwag37.sorted.bam	4	2	diploid
RP2_C03	2	0	242800000	242800000	*	3-somy	3	249250621	492050621	110.142	109.789	10	S82_bwag37.sorted.bam	4	2	diploid
RP2_C03	3	100000	197800000	197700000	*	2-somy	2	492549994	690249994	73.428	73.4684	10	S82_bwag37.sorted.bam	4	2	diploid
RP2_C03	4	100000	190900000	190800000	*	2-somy	2	690572424	881372424	73.428	72.7143	10	S82_bwag37.sorted.bam	4	2	diploid
RP2_C03	5	100000	180700000	180600000	*	2-somy	2	881726700	1062326700	73.428	73.048	10	S82_bwag37.sorted.bam	4	2	diploid
RP2_C03	6	200000	170800000	170600000	*	2-somy	2	1062741960	1233341960	73.428	72.8706	10	S82_bwag37.sorted.bam	4	2	diploid
RP2_C03	7	100000	159100000	159000000	*	2-somy	2	1233757027	1392757027	73.428	72.9687	10	S82_bwag37.sorted.bam	4	2	diploid
RP2_C03	8	200000	146200000	146000000	*	3-somy	3	1392995690	1538995690	110.142	110.329	10	S82_bwag37.sorted.bam	4	2	diploid
RP2_C03	9	200000	141000000	140800000	*	2-somy	2	1539359712	1680159712	73.428	73.9088	10	S82_bwag37.sorted.bam	4	2	diploid
RP2_C03	10	100000	135400000	135300000	*	2-somy	2	1680473143	1815773143	73.428	73.5728	10	S82_bwag37.sorted.bam	4	2	diploid
RP2_C03	11	200000	134900000	134700000	*	3-somy	3	1816107890	1950807890	110.142	110.773	10	S82_bwag37.sorted.bam	4	2	diploid
RP2_C03	12	200000	133800000	133600000	*	3-somy	3	1951114406	2084714406	110.142	109.572	10	S82_bwag37.sorted.bam	4	2	diploid
RP2_C03	13	19500000	115100000	95600000	*	2-somy	2	2104266301	2199866301	73.428	73.3733	10	S82_bwag37.sorted.bam	4	2	diploid
RP2_C03	14	20200000	107300000	87100000	*	2-somy	2	2220136179	2307236179	73.428	74.1125	10	S82_bwag37.sorted.bam	4	2	diploid
RP2_C03	15	20500000	102400000	81900000	*	2-somy	2	2327785719	2409685719	73.428	72.862	10	S82_bwag37.sorted.bam	4	2	diploid
RP2_C03	16	200000	90100000	89900000	*	2-somy	2	2410017111	2499917111	73.428	75.3051	10	S82_bwag37.sorted.bam	4	2	diploid
RP2_C03	17	0	81000000	81000000	*	2-somy	2	2500171864	2581171864	73.428	74.6226	10	S82_bwag37.sorted.bam	4	2	diploid
RP2_C03	18	100000	78000000	77900000	*	2-somy	2	2581467074	2659367074	73.428	72.983	10	S82_bwag37.sorted.bam	4	2	diploid
RP2_C03	19	300000	59100000	58800000	*	2-somy	2	2659744322	2718544322	73.428	75.4475	10	S82_bwag37.sorted.bam	4	2	diploid
RP2_C03	20	100000	62900000	62800000	*	2-somy	2	2718673305	2781473305	73.428	74.3202	10	S82_bwag37.sorted.bam	4	2	diploid
RP2_C03	21	10400000	48100000	37700000	*	2-somy	2	2791998825	2829698825	73.428	74.693	10	S82_bwag37.sorted.bam	4	2	diploid
RP2_C03	22	17400000	51300000	33900000	*	2-somy	2	2847128720	2881028720	73.428	75.9081	10	S82_bwag37.sorted.bam	4	2	diploid
RP2_C03	X	400000	155100000	154700000	*	1-somy	1	2881433286	3036133286	36.714	36.1399	10	S82_bwag37.sorted.bam	4	2	diploid
RP3_A02	1	800000	249200000	248400000	*	2-somy	2	800000	249200000	97.6419	98.7094	18	S83_bwag37.sorted.bam	5	2	diploid
RP3_A02	2	0	243000000	243000000	*	2-somy	2	249250621	492250621	97.6419	98.4975	18	S83_bwag37.sorted.bam	5	2	diploid
RP3_A02	3	100000	197800000	197700000	*	3-somy	3	492549994	690249994	146.463	143.337	18	S83_bwag37.sorted.bam	5	2	diploid
RP3_A02	4	100000	191100000	191000000	*	2-somy	2	690572424	881572424	97.6419	97.6793	18	S83_bwag37.sorted.bam	5	2	diploid
RP3_A02	5	0	180700000	180700000	*	2-somy	2	881626700	1062326700	97.6419	98.0492	18	S83_bwag37.sorted.bam	5	2	diploid
RP3_A02	6	400000	170900000	170500000	*	2-somy	2	1062941960	1233441960	97.6419	97.5293	18	S83_bwag37.sorted.bam	5	2	diploid
RP3_A02	7	100000	159100000	159000000	*	3-somy	3	1233757027	1392757027	146.463	143.087	18	S83_bwag37.sorted.bam	5	2	diploid
RP3_A02	8	200000	146300000	146100000	*	2-somy	2	1392995690	1539095690	97.6419	99.4397	18	S83_bwag37.sorted.bam	5	2	diploid
RP3_A02	9	200000	141000000	140800000	*	2-somy	2	1539359712	1680159712	97.6419	99.7247	18	S83_bwag37.sorted.bam	5	2	diploid
RP3_A02	10	100000	135400000	135300000	*	2-somy	2	1680473143	1815773143	97.6419	99.325	18	S83_bwag37.sorted.bam	5	2	diploid
RP3_A02	11	200000	134900000	134700000	*	2-somy	2	1816107890	1950807890	97.6419	99.4426	18	S83_bwag37.sorted.bam	5	2	diploid
RP3_A02	12	0	133800000	133800000	*	3-somy	3	1950914406	2084714406	146.463	142.206	18	S83_bwag37.sorted.bam	5	2	diploid
RP3_A02	13	19500000	115100000	95600000	*	2-somy	2	2104266301	2199866301	97.6419	98.9587	18	S83_bwag37.sorted.bam	5	2	diploid
RP3_A02	14	19000000	107300000	88300000	*	3-somy	3	2218936179	2307236179	146.463	143.083	18	S83_bwag37.sorted.bam	5	2	diploid
RP3_A02	15	20500000	102400000	81900000	*	3-somy	3	2327785719	2409685719	146.463	142.835	18	S83_bwag37.sorted.bam	5	2	diploid
RP3_A02	16	0	90000000	90000000	*	2-somy	2	2409817111	2499817111	97.6419	101.384	18	S83_bwag37.sorted.bam	5	2	diploid
RP3_A02	17	0	81000000	81000000	*	2-somy	2	2500171864	2581171864	97.6419	98.2187	18	S83_bwag37.sorted.bam	5	2	diploid
RP3_A02	18	0	78000000	78000000	*	2-somy	2	2581367074	2659367074	97.6419	100.105	18	S83_bwag37.sorted.bam	5	2	diploid
RP3_A02	19	300000	59100000	58800000	*	2-somy	2	2659744322	2718544322	97.6419	97.9919	18	S83_bwag37.sorted.bam	5	2	diploid
RP3_A02	20	100000	62900000	62800000	*	2-somy	2	2718673305	2781473305	97.6419	101.331	18	S83_bwag37.sorted.bam	5	2	diploid
RP3_A02	21	9600000	48100000	38500000	*	2-somy	2	2791198825	2829698825	97.6419	100.038	18	S83_bwag37.sorted.bam	5	2	diploid
RP3_A02	22	17400000	51200000	33800000	*	2-somy	2	2847128720	2880928720	97.6419	102.888	18	S83_bwag37.sorted.bam	5	2	diploid
RP3_A02	X	100000	155100000	155000000	*	1-somy	1	2881133286	3036133286	48.8209	49.2792	18	S83_bwag37.sorted.bam	5	2	diploid
RP3_C04	1	1300000	249200000	247900000	*	2-somy	2	1300000	249200000	78.9449	79.1305	73	S84_bwag37.sorted.bam	5	2	diploid
RP3_C04	2	0	243000000	243000000	*	2-somy	2	249250621	492250621	78.9449	78.7945	73	S84_bwag37.sorted.bam	5	2	diploid
RP3_C04	3	100000	197800000	197700000	*	2-somy	2	492549994	690249994	78.9449	79.1485	73	S84_bwag37.sorted.bam	5	2	diploid
RP3_C04	4	100000	190900000	190800000	*	2-somy	2	690572424	881372424	78.9449	78.5383	73	S84_bwag37.sorted.bam	5	2	diploid
RP3_C04	5	0	180700000	180700000	*	2-somy	2	881626700	1062326700	78.9449	78.6252	73	S84_bwag37.sorted.bam	5	2	diploid
RP3_C04	6	400000	170900000	170500000	*	2-somy	2	1062941960	1233441960	78.9449	78.3184	73	S84_bwag37.sorted.bam	5	2	diploid
RP3_C04	7	100000	159100000	159000000	*	2-somy	2	1233757027	1392757027	78.9449	78.2376	73	S84_bwag37.sorted.bam	5	2	diploid
RP3_C04	8	200000	146300000	146100000	*	2-somy	2	1392995690	1539095690	78.9449	78.8628	73	S84_bwag37.sorted.bam	5	2	diploid
RP3_C04	9	200000	141000000	140800000	*	2-somy	2	1539359712	1680159712	78.9449	78.9774	73	S84_bwag37.sorted.bam	5	2	diploid
RP3_C04	10	100000	135400000	135300000	*	2-somy	2	1680473143	1815773143	78.9449	79.512	73	S84_bwag37.sorted.bam	5	2	diploid
RP3_C04	11	200000	134900000	134700000	*	2-somy	2	1816107890	1950807890	78.9449	79.5346	73	S84_bwag37.sorted.bam	5	2	diploid
RP3_C04	12	0	133800000	133800000	*	2-somy	2	1950914406	2084714406	78.9449	78.0945	73	S84_bwag37.sorted.bam	5	2	diploid
RP3_C04	13	19500000	115100000	95600000	*	2-somy	2	2104266301	2199866301	78.9449	78.7418	73	S84_bwag37.sorted.bam	5	2	diploid
RP3_C04	14	19000000	107300000	88300000	*	2-somy	2	2218936179	2307236179	78.9449	78.4583	73	S84_bwag37.sorted.bam	5	2	diploid
RP3_C04	15	20400000	102400000	82000000	*	2-somy	2	2327685719	2409685719	78.9449	78.9836	73	S84_bwag37.sorted.bam	5	2	diploid
RP3_C04	16	0	90100000	90100000	*	2-somy	2	2409817111	2499917111	78.9449	80.6349	73	S84_bwag37.sorted.bam	5	2	diploid
RP3_C04	17	0	81100000	81100000	*	2-somy	2	2500171864	2581271864	78.9449	80.0174	73	S84_bwag37.sorted.bam	5	2	diploid
RP3_C04	18	0	78000000	78000000	*	2-somy	2	2581367074	2659367074	78.9449	78.6597	73	S84_bwag37.sorted.bam	5	2	diploid
RP3_C04	19	300000	59100000	58800000	*	2-somy	2	2659744322	2718544322	78.9449	80.5845	73	S84_bwag37.sorted.bam	5	2	diploid
RP3_C04	20	100000	63000000	62900000	*	2-somy	2	2718673305	2781573305	78.9449	80.3719	73	S84_bwag37.sorted.bam	5	2	diploid
RP3_C04	21	9800000	48100000	38300000	*	2-somy	2	2791398825	2829698825	78.9449	79.6344	73	S84_bwag37.sorted.bam	5	2	diploid
RP3_C04	22	17400000	51200000	33800000	*	2-somy	2	2847128720	2880928720	78.9449	81.3368	73	S84_bwag37.sorted.bam	5	2	diploid
RP3_C04	X	300000	155100000	154800000	*	2-somy	2	2881333286	3036133286	78.9449	77.9221	73	S84_bwag37.sorted.bam	5	2	diploid
RP2_B05	1	800000	249200000	248400000	*	2-somy	2	800000	249200000	86.9603	86.6011	65	S85_bwag37.sorted.bam	4	2	diploid
RP2_B05	2	0	243000000	243000000	*	2-somy	2	249250621	492250621	86.9603	87.3003	65	S85_bwag37.sorted.bam	4	2	diploid
RP2_B05	3	100000	197800000	197700000	*	2-somy	2	492549994	690249994	86.9603	86.1842	65	S85_bwag37.sorted.bam	4	2	diploid
RP2_B05	4	100000	191100000	191000000	*	2-somy	2	690572424	881572424	86.9603	85.9381	65	S85_bwag37.sorted.bam	4	2	diploid
RP2_B05	5	100000	180700000	180600000	*	2-somy	2	881726700	1062326700	86.9603	87.0995	65	S85_bwag37.sorted.bam	4	2	diploid
RP2_B05	6	200000	170900000	170700000	*	2-somy	2	1062741960	1233441960	86.9603	87.3268	65	S85_bwag37.sorted.bam	4	2	diploid
RP2_B05	7	100000	159100000	159000000	*	2-somy	2	1233757027	1392757027	86.9603	86.3524	65	S85_bwag37.sorted.bam	4	2	diploid
RP2_B05	8	200000	146300000	146100000	*	2-somy	2	1392995690	1539095690	86.9603	86.6439	65	S85_bwag37.sorted.bam	4	2	diploid
RP2_B05	9	200000	141000000	140800000	*	2-somy	2	1539359712	1680159712	86.9603	86.8985	65	S85_bwag37.sorted.bam	4	2	diploid
RP2_B05	10	100000	135300000	135200000	*	2-somy	2	1680473143	1815673143	86.9603	86.2452	65	S85_bwag37.sorted.bam	4	2	diploid
RP2_B05	11	200000	134900000	134700000	*	2-somy	2	1816107890	1950807890	86.9603	86.5639	65	S85_bwag37.sorted.bam	4	2	diploid
RP2_B05	12	200000	133800000	133600000	*	3-somy	3	1951114406	2084714406	130.44	128.793	65	S85_bwag37.sorted.bam	4	2	diploid
RP2_B05	13	19500000	115100000	95600000	*	2-somy	2	2104266301	2199866301	86.9603	86.2127	65	S85_bwag37.sorted.bam	4	2	diploid
RP2_B05	14	19000000	107300000	88300000	*	2-somy	2	2218936179	2307236179	86.9603	86.2915	65	S85_bwag37.sorted.bam	4	2	diploid
RP2_B05	15	20500000	102400000	81900000	*	2-somy	2	2327785719	2409685719	86.9603	86.4993	65	S85_bwag37.sorted.bam	4	2	diploid
RP2_B05	16	100000	90100000	90000000	*	2-somy	2	2409917111	2499917111	86.9603	89.441	65	S85_bwag37.sorted.bam	4	2	diploid
RP2_B05	17	0	81100000	81100000	*	2-somy	2	2500171864	2581271864	86.9603	87.1957	65	S85_bwag37.sorted.bam	4	2	diploid
RP2_B05	18	100000	78000000	77900000	*	2-somy	2	2581467074	2659367074	86.9603	86.4014	65	S85_bwag37.sorted.bam	4	2	diploid
RP2_B05	19	300000	59100000	58800000	*	2-somy	2	2659744322	2718544322	86.9603	90.0548	65	S85_bwag37.sorted.bam	4	2	diploid
RP2_B05	20	100000	62800000	62700000	*	2-somy	2	2718673305	2781373305	86.9603	87.9074	65	S85_bwag37.sorted.bam	4	2	diploid
RP2_B05	21	9800000	48100000	38300000	*	2-somy	2	2791398825	2829698825	86.9603	86.4419	65	S85_bwag37.sorted.bam	4	2	diploid
RP2_B05	22	17400000	51200000	33800000	*	2-somy	2	2847128720	2880928720	86.9603	89.0421	65	S85_bwag37.sorted.bam	4	2	diploid
RP2_B05	X	100000	155100000	155000000	*	1-somy	1	2881133286	3036133286	43.4801	43.171	65	S85_bwag37.sorted.bam	4	2	diploid
RP3_C05	1	800000	249200000	248400000	*	2-somy	2	800000	249200000	84.0216	84.1302	51	S87_bwag37.sorted.bam	5	2	diploid
RP3_C05	2	0	243000000	243000000	*	2-somy	2	249250621	492250621	84.0216	84.3542	51	S87_bwag37.sorted.bam	5	2	diploid
RP3_C05	3	100000	197800000	197700000	*	2-somy	2	492549994	690249994	84.0216	84.5996	51	S87_bwag37.sorted.bam	5	2	diploid
RP3_C05	4	100000	190900000	190800000	*	2-somy	2	690572424	881372424	84.0216	84.0739	51	S87_bwag37.sorted.bam	5	2	diploid
RP3_C05	5	0	180700000	180700000	*	2-somy	2	881626700	1062326700	84.0216	84.2757	51	S87_bwag37.sorted.bam	5	2	diploid
RP3_C05	6	400000	170900000	170500000	*	2-somy	2	1062941960	1233441960	84.0216	83.9018	51	S87_bwag37.sorted.bam	5	2	diploid
RP3_C05	7	100000	159100000	159000000	*	3-somy	3	1233757027	1392757027	126.032	123.501	51	S87_bwag37.sorted.bam	5	2	diploid
RP3_C05	8	200000	146300000	146100000	*	2-somy	2	1392995690	1539095690	84.0216	85.2681	51	S87_bwag37.sorted.bam	5	2	diploid
RP3_C05	9	200000	141000000	140800000	*	2-somy	2	1539359712	1680159712	84.0216	84.7881	51	S87_bwag37.sorted.bam	5	2	diploid
RP3_C05	10	100000	135400000	135300000	*	2-somy	2	1680473143	1815773143	84.0216	84.6808	51	S87_bwag37.sorted.bam	5	2	diploid
RP3_C05	11	200000	134900000	134700000	*	2-somy	2	1816107890	1950807890	84.0216	85.1179	51	S87_bwag37.sorted.bam	5	2	diploid
RP3_C05	12	200000	133800000	133600000	*	2-somy	2	1951114406	2084714406	84.0216	83.5504	51	S87_bwag37.sorted.bam	5	2	diploid
RP3_C05	13	19500000	115100000	95600000	*	2-somy	2	2104266301	2199866301	84.0216	84.5301	51	S87_bwag37.sorted.bam	5	2	diploid
RP3_C05	14	19000000	107300000	88300000	*	2-somy	2	2218936179	2307236179	84.0216	83.6132	51	S87_bwag37.sorted.bam	5	2	diploid
RP3_C05	15	20500000	102400000	81900000	*	2-somy	2	2327785719	2409685719	84.0216	85.2367	51	S87_bwag37.sorted.bam	5	2	diploid
RP3_C05	16	0	90100000	90100000	*	2-somy	2	2409817111	2499917111	84.0216	85.5666	51	S87_bwag37.sorted.bam	5	2	diploid
RP3_C05	17	0	81000000	81000000	*	3-somy	3	2500171864	2581171864	126.032	121.679	51	S87_bwag37.sorted.bam	5	2	diploid
RP3_C05	18	0	78000000	78000000	*	2-somy	2	2581367074	2659367074	84.0216	85.2446	51	S87_bwag37.sorted.bam	5	2	diploid
RP3_C05	19	300000	59100000	58800000	*	2-somy	2	2659744322	2718544322	84.0216	81.7223	51	S87_bwag37.sorted.bam	5	2	diploid
RP3_C05	20	100000	62900000	62800000	*	2-somy	2	2718673305	2781473305	84.0216	85.9537	51	S87_bwag37.sorted.bam	5	2	diploid
RP3_C05	21	9800000	48100000	38300000	*	2-somy	2	2791398825	2829698825	84.0216	86.9677	51	S87_bwag37.sorted.bam	5	2	diploid
RP3_C05	22	17300000	51300000	34000000	*	2-somy	2	2847028720	2881028720	84.0216	85.7778	51	S87_bwag37.sorted.bam	5	2	diploid
RP3_C05	X	400000	154900000	154500000	*	1-somy	1	2881433286	3035933286	42.0108	42.0943	51	S87_bwag37.sorted.bam	5	2	diploid
RP3_C01	1	800000	249200000	248400000	*	2-somy	2	800000	249200000	68.0935	67.8508	55	S88_bwag37.sorted.bam	5	2	diploid
RP3_C01	2	0	243000000	243000000	*	2-somy	2	249250621	492250621	68.0935	68.3101	55	S88_bwag37.sorted.bam	5	2	diploid
RP3_C01	3	200000	197800000	197600000	*	2-somy	2	492649994	690249994	68.0935	67.9141	55	S88_bwag37.sorted.bam	5	2	diploid
RP3_C01	4	100000	190900000	190800000	*	2-somy	2	690572424	881372424	68.0935	67.0129	55	S88_bwag37.sorted.bam	5	2	diploid
RP3_C01	5	0	180700000	180700000	*	2-somy	2	881626700	1062326700	68.0935	67.8681	55	S88_bwag37.sorted.bam	5	2	diploid
RP3_C01	6	400000	170900000	170500000	*	2-somy	2	1062941960	1233441960	68.0935	67.3678	55	S88_bwag37.sorted.bam	5	2	diploid
RP3_C01	7	100000	159100000	159000000	*	3-somy	3	1233757027	1392757027	102.14	100.648	55	S88_bwag37.sorted.bam	5	2	diploid
RP3_C01	8	200000	146300000	146100000	*	2-somy	2	1392995690	1539095690	68.0935	68.5623	55	S88_bwag37.sorted.bam	5	2	diploid
RP3_C01	9	200000	141000000	140800000	*	2-somy	2	1539359712	1680159712	68.0935	68.2761	55	S88_bwag37.sorted.bam	5	2	diploid
RP3_C01	10	100000	135400000	135300000	*	2-somy	2	1680473143	1815773143	68.0935	67.4992	55	S88_bwag37.sorted.bam	5	2	diploid
RP3_C01	11	200000	134900000	134700000	*	2-somy	2	1816107890	1950807890	68.0935	68.5416	55	S88_bwag37.sorted.bam	5	2	diploid
RP3_C01	12	0	133800000	133800000	*	2-somy	2	1950914406	2084714406	68.0935	67.79	55	S88_bwag37.sorted.bam	5	2	diploid
RP3_C01	13	19500000	115100000	95600000	*	2-somy	2	2104266301	2199866301	68.0935	68.0198	55	S88_bwag37.sorted.bam	5	2	diploid
RP3_C01	14	19000000	107300000	88300000	*	2-somy	2	2218936179	2307236179	68.0935	68.0955	55	S88_bwag37.sorted.bam	5	2	diploid
RP3_C01	15	20400000	102400000	82000000	*	2-somy	2	2327685719	2409685719	68.0935	68.1103	55	S88_bwag37.sorted.bam	5	2	diploid
RP3_C01	16	0	90100000	90100000	*	2-somy	2	2409817111	2499917111	68.0935	68.8375	55	S88_bwag37.sorted.bam	5	2	diploid
RP3_C01	17	0	81000000	81000000	*	2-somy	2	2500171864	2581171864	68.0935	68.25	55	S88_bwag37.sorted.bam	5	2	diploid
RP3_C01	18	0	78000000	78000000	*	2-somy	2	2581367074	2659367074	68.0935	67.5159	55	S88_bwag37.sorted.bam	5	2	diploid
RP3_C01	19	300000	59100000	58800000	*	2-somy	2	2659744322	2718544322	68.0935	68.5774	55	S88_bwag37.sorted.bam	5	2	diploid
RP3_C01	20	100000	62800000	62700000	*	2-somy	2	2718673305	2781373305	68.0935	69.0197	55	S88_bwag37.sorted.bam	5	2	diploid
RP3_C01	21	9600000	48100000	38500000	*	2-somy	2	2791198825	2829698825	68.0935	67.7391	55	S88_bwag37.sorted.bam	5	2	diploid
RP3_C01	22	17400000	51200000	33800000	*	2-somy	2	2847128720	2880928720	68.0935	70.3253	55	S88_bwag37.sorted.bam	5	2	diploid
RP3_C01	X	100000	155100000	155000000	*	1-somy	1	2881133286	3036133286	34.0468	33.737	55	S88_bwag37.sorted.bam	5	2	diploid
RP1_D01	1	1300000	249200000	247900000	*	2-somy	2	1300000	249200000	56.7745	57.4068	20	S89_bwag37.sorted.bam	3	2	diploid
[truncated: 207 more rows]

## Sheet: Fig_1d
Chromosome	BRCA_amp_freq	HMEC_amp_freq_s1_s2_avg
[truncated: 23 more rows]

[truncated: 79 more sheets: Fig_1e, Fig_1f, Fig_1g, Fig_2b, Fig_2c, Fig_2d, Fig_2e, Fig_3a, Fig_3b, Fig_3c, Fig_3d, Fig_3e_S6i, Fig_3f_S6j, Fig_3g, Fig_3h, Fig_4a, Fig_4b, Fig_4c, Fig_4d, Fig_4e …]
